# Supplementary material for: Association of pre-pregnancy body mass index with adverse pregnancy outcome among first-time mothers
Source: PeerJ. 2020 Oct 14;8:e10123. doi: 10.7717/peerj.10123 (PMC7568476; doi:10.7717/peerj.10123)
Supplement: Supplemental Information 1 [file peerj-08-10123-s001.csv]

weight	Gestational hypertension	Gestational week	Age	Health insurance	Cesarean delivery	Gravidity	Occupation	Education	BMI
3300	No	40	24	Care for urban employees	No	1	Professional	College	20.96
3650	No	40	23	Care for urban employees	No	1	Professional	College	24.65
2870	No	40	29	Care for urban employees	Yes	1	Professional	College	20.55
3380	No	39	25	Care for urban employees	No	1	Others	College	18.67
2885	No	37	29	Full-cost	No	1	Others	College	25.39
1400	No	31	41	Full-cost	Yes	1	Others	College	18.36
1800	No	35	20	Full-cost	Yes	1	Others	College	19.14
2760	No	38	32	Care for urban employees	No	1	Others	College	17.94
2900	No	38	29	Care for urban employees	No	1	Professional	College	22.04
3080	Yes	39	40	Care for urban employees	Yes	3	Housewifev	College	20.96
3250	No	41	29	Full-cost	Yes	1	Housewifev	High school	21.91
3210	No	39	35	Full-cost	Yes	1	Others	College	25.85
3530	No	39	32	Care for urban employees	No	3	Professional	College	21.76
1620	No	31	42	Care for urban employees	No	1	Others	Less than high school	18.73
3580	No	39	28	Care for urban employees	No	2	Housewifev	College	24.46
3400	No	38	43	Care for urban employees	Yes	2	Others	Less than high school	22.31
2880	No	41	34	Full-cost	Yes	1	Others	College	22.22
3450	No	40	31	Care for urban employees	No	2	Professional	High school	20.96
4120	No	38	32	Care for urban employees	No	1	Housewifev	College	19.2
2770	No	36	24	Full-cost	No	1	Housewifev	College	16.36
1880	Yes	35	25	Care for urban employees	Yes	3	Professional	High school	22.89
3300	Yes	40	36	Care for urban employees	Yes	1	Professional	College	23.44
3400	Yes	37	36	Free medical service	Yes	1	Professional	College	27.59
2650	No	38	35	Care for urban employees	No	3	Housewifev	College	24.46
3330	No	37	36	Care for urban employees	Yes	3	Business	College	19.29
3500	No	38	25	Care for urban employees	Yes	1	Professional	College	17.93
2680	No	39	27	Care for urban employees	Yes	1	Professional	College	17.9
2880	No	38	24	Care for urban employees	No	2	Professional	College	17.01
3442	No	39	24	Full-cost	No	1	Housewifev	College	24.8
3400	No	38	31	Care for urban employees	No	1	Business	College	21.64
3270	No	40	30	Care for urban employees	No	1	Professional	College	18
3640	No	37	32	Full-cost	No	3	Housewifev	Less than high school	19.07
3300	No	39	29	Care for urban employees	No	1	Professional	College	21.99
3020	No	40	39	Full-cost	Yes	1	Business	Less than high school	21.48
3080	No	39	26	Care for urban employees	No	1	Professional	College	16.85
2550	No	38	31	Care for urban employees	No	1	Professional	College	15.82
2860	No	38	27	Full-cost	No	3	Others	Less than high school	24.97
3340	No	38	27	Care for urban employees	Yes	1	Business	High school	17.48
2790	No	38	30	Care for urban employees	No	1	Housewifev	High school	19.23
1140	No	28	34	Care for urban employees	No	3	Professional	Less than high school	20.96
3240	No	38	41	Full-cost	Yes	3	Housewifev	Less than high school	23.03
3110	No	40	32	Care for urban employees	No	3	Professional	High school	19.05
3950	No	38	35	Care for urban employees	Yes	3	Professional	Less than high school	26.71
3040	No	40	27	Care for urban employees	No	1	Professional	College	20.7
2940	No	39	30	Care for urban employees	No	1	Professional	College	19.72
3530	No	40	26	Care for urban employees	No	1	Professional	College	17.78
3090	No	38	33	Full-cost	Yes	3	Housewifev	Less than high school	16.44
2900	No	39	33	Care for urban employees	No	1	Professional	College	19.23
2960	No	39	32	Care for urban employees	No	3	Others	College	17.53
3900	No	40	25	Care for urban employees	No	2	Professional	College	21.77
2450	No	34	38	Care for urban employees	Yes	2	Business	High school	24.97
2410	No	40	32	Care for urban employees	No	2	Professional	College	22.58
3550	No	38	31	Free medical service	No	1	Professional	College	25.26
3620	No	39	26	Care for urban employees	No	1	Professional	College	23.18
3495	No	40	38	Full-cost	Yes	2	Housewifev	Less than high school	28.13
2750	No	38	40	Care for urban employees	Yes	3	Professional	College	20.03
3420	No	40	32	Care for urban employees	No	2	Professional	College	21.01
3780	No	40	40	Full-cost	Yes	1	Professional	Less than high school	22.83
3435	Yes	37	33	Care for urban employees	Yes	1	Professional	College	20.96
2850	No	40	32	Care for urban employees	No	2	Professional	College	16.02
3980	No	41	34	Care for urban employees	Yes	2	Professional	College	19.95
2730	No	38	31	Full-cost	Yes	2	Professional	College	21.36
2780	No	39	25	Care for urban employees	No	2	Professional	College	19.23
3170	No	38	38	Care for urban employees	No	2	Business	Less than high school	20.2
3200	No	39	37	Full-cost	Yes	3	Housewifev	High school	26.95
2820	No	39	40	Care for urban employees	No	2	Professional	College	24.65
2850	No	38	30	Care for urban employees	No	2	Professional	College	19.15
3110	No	40	29	Care for urban employees	No	1	Professional	College	23.44
2770	Yes	38	37	Care for urban employees	Yes	2	Professional	College	21.91
2590	No	35	23	Care for urban employees	No	2	Professional	College	23.44
3380	No	37	34	Full-cost	No	1	Others	High school	25.91
3010	No	38	33	Full-cost	Yes	1	Business	College	18.99
3040	No	40	25	Care for urban employees	No	1	Professional	College	18
2450	No	38	31	Care for urban employees	No	1	Professional	College	21.45
2570	No	38	25	Care for urban employees	No	1	Professional	College	21.48
3860	No	39	38	Full-cost	Yes	3	Housewifev	College	19.96
3460	No	38	30	Full-cost	Yes	3	Business	Less than high school	23.83
3550	Yes	37	31	Care for urban employees	Yes	1	Business	Less than high school	23.83
2560	No	38	35	Care for urban employees	Yes	3	Professional	College	22.27
3090	No	38	43	Care for urban employees	Yes	3	Professional	College	24.77
2980	No	39	36	Care for urban employees	No	2	Professional	College	24.77
3800	No	39	39	Full-cost	Yes	3	Business	Less than high school	22.64
3400	No	40	36	Care for urban employees	Yes	3	Business	Less than high school	18.9
2440	No	36	30	Care for urban employees	No	2	Business	College	20.57
3100	No	39	31	Care for urban employees	No	2	Professional	High school	26.44
3350	No	39	36	Care for urban employees	No	3	Professional	College	19.14
3150	No	40	29	Care for urban employees	No	2	Professional	College	18.59
2580	No	38	31	Full-cost	No	2	Professional	Less than high school	18.86
2770	No	38	31	Care for urban employees	Yes	3	Professional	College	18.73
3050	No	41	31	Full-cost	No	1	Business	Less than high school	26.04
2770	No	39	35	Care for urban employees	No	2	Others	College	24.8
3700	No	38	40	Care for urban employees	Yes	3	Others	College	21.67
2400	No	36	38	Care for urban employees	Yes	3	Professional	College	24.03
3070	No	37	30	Full-cost	Yes	3	Business	High school	17.71
2930	No	40	23	Full-cost	No	1	Housewifev	College	17.69
2960	No	37	39	Care for urban employees	Yes	3	Professional	College	20.2
3680	No	39	30	Full-cost	Yes	2	Business	Less than high school	23.63
3320	No	39	32	Care for urban employees	No	2	Professional	College	21.83
2430	No	35	37	Full-cost	No	1	Others	College	24.56
3260	No	40	26	Full-cost	No	2	Professional	College	19.83
3210	No	39	26	Care for urban employees	No	2	Others	Less than high school	19.23
3070	No	38	31	Care for urban employees	Yes	3	Professional	College	20.81
2560	No	38	29	Care for urban employees	No	3	Professional	College	19.92
2930	No	39	25	Full-cost	Yes	3	Housewifev	Less than high school	21.6
2660	No	39	36	Free medical service	No	2	Professional	College	19.14
3470	No	38	26	Free medical service	Yes	1	Others	College	20.03
3440	No	40	30	Care for urban employees	Yes	3	Business	College	23.92
3700	No	40	28	Care for urban employees	Yes	1	Professional	College	23.14
3230	No	41	26	Full-cost	No	2	Professional	Less than high school	20.03
2600	No	35	35	Full-cost	Yes	2	Professional	College	22.66
3150	No	39	33	Care for urban employees	Yes	1	Professional	College	23.73
3900	No	40	25	Care for urban employees	No	1	Others	College	27.64
3300	No	38	35	Care for urban employees	No	3	Business	Less than high school	21.23
3650	No	40	33	Care for urban employees	No	2	Others	College	20.34
3020	No	38	29	Care for urban employees	No	2	Others	College	20.96
2910	No	39	25	Care for urban employees	No	1	Professional	College	17.63
3140	No	40	40	Full-cost	No	1	Others	High school	25.64
2800	No	38	31	Care for urban employees	No	3	Others	College	18.73
4000	No	40	28	Care for urban employees	No	3	Business	High school	18.99
3300	No	39	32	Care for urban employees	No	2	Business	High school	22.21
3180	No	40	31	Care for urban employees	Yes	1	Business	College	27.53
3240	No	39	32	Full-cost	No	2	Others	College	22.48
3000	No	40	31	Care for urban employees	Yes	2	Housewifev	College	18.2
2910	No	38	30	Care for urban employees	Yes	1	Professional	College	20.31
3110	No	40	28	Care for urban employees	No	1	Others	College	16.3
3050	Yes	39	31	Care for urban employees	Yes	1	Business	College	24.61
3240	No	40	33	Full-cost	Yes	3	Others	College	36.33
2780	Yes	39	33	Care for urban employees	Yes	1	Others	Less than high school	17.31
2940	No	38	31	Full-cost	Yes	2	Business	Less than high school	22.48
3480	No	41	26	Full-cost	No	3	Housewifev	High school	19.47
3690	No	40	30	Care for urban employees	No	1	Professional	College	22.86
4020	No	40	34	Care for urban employees	No	3	Professional	Less than high school	27.69
3060	No	38	29	Care for urban employees	Yes	3	Others	High school	28.89
3560	No	39	34	Care for urban employees	Yes	2	Professional	College	23.03
3740	No	40	32	Full-cost	Yes	2	Business	Less than high school	24.46
2840	No	39	31	Care for urban employees	No	2	Others	College	26.04
3250	No	38	32	Care for urban employees	No	2	Professional	College	22.83
3220	No	38	30	Care for urban employees	No	1	Professional	College	15.94
3340	No	35	26	Full-cost	No	2	Professional	College	24.61
3075	No	38	35	Care for urban employees	No	3	Professional	College	23.24
3080	No	38	25	Full-cost	No	1	Housewifev	College	17.07
3970	No	40	31	Free medical service	No	3	Others	College	30.86
3400	No	39	29	Care for urban employees	Yes	3	Others	High school	19.53
1100	Yes	29	34	Care for urban employees	Yes	2	Professional	College	21.5
3160	No	39	32	Full-cost	No	2	Housewifev	High school	20.31
2760	No	38	30	Care for urban employees	No	2	Professional	Less than high school	23.63
4180	No	40	30	Care for urban employees	No	1	Professional	College	16.96
3020	No	39	27	Care for urban employees	Yes	1	Professional	College	20.7
3460	Yes	39	35	Care for urban employees	No	2	Others	Less than high school	18.55
3590	No	40	37	Care for urban employees	Yes	3	Professional	Less than high school	22.86
2700	No	38	29	Care for urban employees	Yes	3	Others	High school	23.23
2400	No	34	34	Care for urban employees	No	2	Others	Less than high school	23.44
3340	No	39	30	Care for urban employees	No	2	Others	College	15.99
2750	No	39	30	Care for urban employees	Yes	1	Professional	College	17.4
3460	No	40	23	Care for urban employees	No	1	Professional	College	15.24
3260	No	40	36	Full-cost	No	1	Professional	College	20
2535	No	33	30	Care for urban employees	Yes	2	Professional	College	24.97
2940	No	37	32	Full-cost	Yes	2	Others	Less than high school	25.4
3180	Yes	37	39	Full-cost	Yes	1	Others	Less than high school	19.88
4020	No	39	32	Care for urban employees	No	1	Professional	College	19.95
3680	No	39	35	Full-cost	No	2	Business	College	24.52
3010	No	39	29	Full-cost	No	3	Others	High school	20.96
2490	No	37	28	Full-cost	Yes	2	Others	College	21.78
3920	No	40	29	Care for urban employees	Yes	1	Professional	College	27.34
2840	No	39	29	Care for urban employees	No	1	Professional	College	19.2
3700	No	39	29	Full-cost	Yes	1	Professional	College	18.67
3480	No	39	30	Care for urban employees	Yes	2	Professional	College	20.32
3390	No	37	35	Care for urban employees	No	1	Housewifev	College	23.23
2950	No	37	35	Care for urban employees	Yes	3	Business	College	22.06
3370	No	39	30	Care for urban employees	Yes	2	Professional	College	22.31
4100	No	39	32	Care for urban employees	Yes	2	Professional	College	21.36
3280	No	39	36	Care for urban employees	Yes	1	Professional	High school	17.85
2800	No	38	38	Full-cost	No	3	Others	Less than high school	22.31
2990	No	38	36	Free medical service	No	1	Professional	College	15.63
3750	No	40	25	Full-cost	No	2	Others	Less than high school	17.8
3300	No	40	30	Care for urban employees	No	3	Professional	College	19.98
3060	No	38	27	Full-cost	Yes	2	Others	Less than high school	26.71
3220	No	39	34	Care for urban employees	Yes	3	Professional	College	25.34
3050	No	39	35	Full-cost	Yes	3	Others	College	16.66
3190	No	39	30	Care for urban employees	No	3	Others	High school	19.72
3100	No	39	27	Care for urban employees	No	2	Professional	College	17.31
3520	No	39	28	Full-cost	No	1	Others	Less than high school	27.34
3415	No	41	37	Care for urban employees	Yes	3	Professional	Less than high school	19.53
680	Yes	28	40	Care for urban employees	Yes	1	Professional	College	20.32
2950	No	37	35	Care for urban employees	No	3	Housewifev	College	22.03
3550	No	38	34	Care for urban employees	Yes	1	Others	High school	20.96
2970	No	39	28	Full-cost	No	3	Others	College	18.43
3250	No	41	27	Care for urban employees	Yes	1	Professional	College	19.14
3210	No	38	34	Full-cost	Yes	3	Housewifev	High school	21.23
3610	No	40	34	Care for urban employees	No	3	Others	College	19.57
3250	No	38	25	Care for urban employees	No	1	Professional	Less than high school	16.02
3180	No	41	29	Care for urban employees	No	1	Others	College	25.08
3330	No	41	28	Care for urban employees	No	1	Professional	College	20.69
3100	No	41	27	Full-cost	No	2	Others	Less than high school	18.55
2710	No	36	36	Full-cost	Yes	1	Others	College	27.24
3000	No	36	33	Care for urban employees	No	2	Professional	College	20.03
2860	No	36	33	Care for urban employees	Yes	2	Others	College	25.78
3400	No	37	30	Care for urban employees	No	3	Professional	College	21.16
3460	No	38	26	Care for urban employees	No	2	Housewifev	High school	21.77
3380	No	40	29	Care for urban employees	No	2	Professional	College	16.82
3010	No	39	40	Full-cost	No	1	Housewifev	College	19.22
3670	No	40	28	Full-cost	No	3	Housewifev	High school	21.48
3950	No	39	25	Care for urban employees	Yes	3	Professional	High school	20.55
3050	No	40	27	Full-cost	No	2	Professional	College	21.72
2700	Yes	37	34	Care for urban employees	Yes	1	Business	High school	28.72
3540	No	40	27	Care for urban employees	No	2	Professional	College	19.23
3310	Yes	41	29	Full-cost	No	2	Others	College	17.97
3120	No	40	25	Care for urban employees	Yes	1	Professional	College	20.93
3130	No	40	28	Care for urban employees	No	3	Others	College	19.63
2530	No	37	24	Care for urban employees	No	1	Professional	Less than high school	18.8
3360	No	39	29	Care for urban employees	Yes	2	Business	College	24.09
3200	No	40	31	Free medical service	Yes	2	Professional	College	24.69
3050	No	39	28	Care for urban employees	No	3	Professional	High school	20.4
2780	No	38	34	Free medical service	No	2	Professional	College	18.9
2860	No	39	31	Full-cost	No	1	Others	College	18.73
1830	No	32	33	Care for urban employees	No	2	Others	College	20.96
3910	No	40	35	Care for urban employees	Yes	1	Business	High school	26.56
2910	No	36	24	Full-cost	No	1	Professional	College	21.76
3330	No	41	23	Full-cost	No	2	Housewifev	College	18.59
3440	No	40	23	Full-cost	No	1	Housewifev	College	17.92
3110	No	39	23	Full-cost	No	2	Housewifev	College	19.33
3200	No	39	28	Care for urban employees	No	1	Professional	College	21.26
925	No	28	36	Full-cost	Yes	2	Professional	High school	21.37
3370	No	39	27	Care for urban employees	No	1	Professional	College	17.91
3180	No	38	40	Care for urban employees	Yes	3	Others	College	15.22
3780	No	41	26	Full-cost	No	3	Housewifev	College	22.81
2630	No	38	31	Care for urban employees	No	1	Others	College	17.85
2930	No	37	39	Care for urban employees	No	1	Professional	College	21.48
3080	No	39	28	Full-cost	No	1	Others	College	25.71
3270	No	38	33	Care for urban employees	No	2	Professional	College	24.61
3490	No	39	38	Care for urban employees	No	1	Professional	Less than high school	23.56
3000	No	41	34	Care for urban employees	Yes	3	Professional	High school	19.14
3100	No	38	30	Care for urban employees	Yes	3	Others	High school	22.22
3285	No	37	34	Care for urban employees	Yes	2	Professional	College	21.77
2700	No	36	30	Care for urban employees	No	3	Others	College	19.95
2990	No	37	27	Full-cost	No	2	Housewifev	College	25.39
3950	No	41	31	Care for urban employees	No	3	Professional	College	19.72
3180	Yes	37	34	Care for urban employees	Yes	1	Others	High school	34.93
3730	No	38	35	Care for urban employees	Yes	2	Others	High school	23.94
3040	No	38	35	Full-cost	No	3	Housewifev	College	20.69
3020	No	38	22	Care for urban employees	No	3	Housewifev	Less than high school	22.58
2710	No	40	33	Care for urban employees	Yes	3	Professional	College	20.34
3490	No	38	31	Care for urban employees	No	1	Professional	High school	20.43
2360	No	38	25	Care for urban employees	No	1	Professional	College	18.29
3020	No	39	32	Care for urban employees	No	3	Others	College	18.86
3340	No	39	33	Care for urban employees	No	3	Others	College	22.94
3200	No	39	36	Care for urban employees	No	2	Others	College	26.04
3470	No	41	27	Free medical service	No	2	Others	College	15.63
3210	No	40	25	Care for urban employees	No	2	Professional	College	19.68
3710	No	39	30	Care for urban employees	No	2	Professional	College	27.85
2420	No	40	35	Full-cost	Yes	3	Others	Less than high school	24.88
3340	No	38	31	Care for urban employees	No	3	Business	Less than high school	23.83
3000	No	38	28	Care for urban employees	No	3	Others	College	17.94
2870	No	38	31	Care for urban employees	No	1	Professional	College	18.03
3150	No	39	28	Care for urban employees	No	2	Professional	College	19.98
2810	No	39	26	Full-cost	No	1	Housewifev	College	20.94
3360	No	38	24	Full-cost	No	1	Professional	Less than high school	17.91
3790	No	40	26	Full-cost	No	2	Others	High school	18.9
3180	No	39	27	Care for urban employees	No	3	Housewifev	College	21.48
3330	No	40	25	Care for urban employees	Yes	1	Others	College	16.61
3400	No	39	34	Care for urban employees	Yes	2	Professional	College	22.6
3340	No	39	37	Full-cost	No	3	Others	College	21.36
3370	No	39	32	Free medical service	Yes	1	Professional	College	26.93
2750	No	39	27	Full-cost	No	2	Business	Less than high school	18.14
2890	No	37	30	Full-cost	No	3	Housewifev	College	20.31
2200	No	38	34	Care for urban employees	Yes	2	Business	High school	24.32
3700	No	39	38	Care for urban employees	No	2	Professional	College	24.24
3660	No	39	28	Full-cost	Yes	1	Others	College	22.58
3050	No	39	28	Full-cost	Yes	1	Others	Less than high school	24.88
3230	No	40	29	Care for urban employees	Yes	1	Business	College	19.98
3020	No	38	28	Care for urban employees	Yes	2	Professional	College	32.42
3110	No	39	34	Care for urban employees	No	1	Professional	College	16.82
2960	No	40	32	Care for urban employees	Yes	1	Business	College	21.72
2840	No	39	35	Care for urban employees	No	1	Professional	High school	20.7
3180	No	41	32	Care for urban employees	No	2	Professional	College	17.93
3010	No	39	27	Care for urban employees	No	1	Business	Less than high school	15.62
2330	No	37	30	Care for urban employees	Yes	1	Professional	College	22.1
2470	No	39	30	Care for urban employees	No	1	Professional	College	22.94
2620	No	38	33	Care for urban employees	No	2	Professional	College	18.99
3210	No	39	30	Care for urban employees	No	2	Professional	College	23.37
3190	No	38	26	Care for urban employees	No	1	Professional	Less than high school	20.03
3270	No	40	33	Care for urban employees	No	2	Professional	College	17.57
3410	No	39	33	Care for urban employees	No	1	Others	College	20.31
3000	No	37	29	Care for urban employees	Yes	1	Professional	College	24.77
3960	No	41	27	Full-cost	No	1	Others	Less than high school	19.53
2690	No	41	29	Care for urban employees	No	1	Others	College	21.37
2850	No	39	28	Full-cost	No	1	Housewifev	High school	18.73
3480	No	39	29	Full-cost	No	2	Others	College	20.83
3040	No	39	32	Care for urban employees	No	2	Others	College	19.72
3440	No	40	29	Full-cost	No	3	Housewifev	Less than high school	20.28
3390	No	41	33	Care for urban employees	No	1	Professional	College	22.19
3000	No	39	27	Full-cost	Yes	3	Housewifev	Less than high school	15.24
2670	No	39	30	Full-cost	No	1	Others	College	22.55
2970	No	39	30	Care for urban employees	No	1	Professional	High school	22.06
3260	No	39	28	Care for urban employees	No	2	Business	College	17.48
2740	No	38	34	Care for urban employees	No	3	Professional	College	30.82
3250	No	39	27	Full-cost	Yes	3	Others	High school	19.23
2820	No	39	28	Care for urban employees	Yes	2	Professional	College	24.65
3750	No	41	30	Care for urban employees	Yes	1	Professional	College	21.08
2950	No	39	28	Full-cost	Yes	2	Business	College	20.83
3740	No	39	29	Care for urban employees	No	1	Professional	College	21.76
3460	No	41	33	Care for urban employees	No	2	Business	College	24.46
2350	No	35	32	Care for urban employees	Yes	1	Housewifev	Less than high school	23.44
3610	No	40	29	Care for urban employees	No	1	Others	College	20.03
3350	No	39	30	Care for urban employees	Yes	1	Business	College	30.08
3140	No	39	29	Care for urban employees	Yes	1	Others	College	21.09
2915	No	40	33	Care for urban employees	No	1	Others	College	16.23
3680	Yes	38	40	Full-cost	Yes	2	Professional	College	26.71
3720	No	40	27	Care for urban employees	No	1	Professional	College	18.96
3170	No	41	35	Care for urban employees	No	1	Professional	Less than high school	23.23
2840	No	38	36	Care for urban employees	Yes	2	Housewifev	College	25.63
3300	No	41	32	Care for urban employees	Yes	1	Professional	College	18.37
3570	No	40	33	Care for urban employees	No	1	Professional	College	19.1
2740	No	35	29	Care for urban employees	No	1	Professional	College	26.03
3080	No	39	35	Full-cost	Yes	1	Business	Less than high school	19.47
2900	Yes	39	39	Full-cost	Yes	1	Others	High school	16.89
3790	No	41	32	Care for urban employees	No	3	Professional	College	25.71
4410	No	39	30	Care for urban employees	No	3	Professional	High school	24.46
3200	No	38	28	Care for urban employees	Yes	3	Business	College	20.96
3550	No	41	33	Care for urban employees	Yes	1	Professional	College	20.4
3190	No	39	31	Care for urban employees	No	2	Professional	College	20.93
3770	No	40	29	Care for urban employees	No	2	Professional	College	22.21
2840	No	40	26	Full-cost	No	1	Others	College	24.56
3310	No	39	31	Care for urban employees	No	1	Professional	College	18.78
2930	No	39	35	Care for urban employees	Yes	2	Others	College	22.83
2440	No	38	28	Care for urban employees	No	1	Others	College	24.44
3010	No	40	28	Care for urban employees	No	3	Professional	College	20.2
3560	No	40	29	Care for urban employees	No	1	Others	College	21.61
3050	No	38	25	Care for urban employees	No	1	Business	College	17.58
3000	No	41	31	Full-cost	No	1	Housewifev	Less than high school	18.03
3960	No	41	27	Care for urban employees	Yes	1	Others	College	27.34
3270	No	39	25	Full-cost	Yes	1	Others	College	20.55
3130	No	40	31	Care for urban employees	No	1	Professional	Less than high school	22.66
3310	No	38	25	Care for urban employees	No	2	Professional	College	18.03
3020	No	39	29	Care for urban employees	No	1	Others	Less than high school	20.4
3240	No	39	33	Care for urban employees	No	1	Others	College	19.53
2670	No	39	27	Care for urban employees	No	1	Others	College	18.43
3350	No	39	30	Care for urban employees	No	1	Housewifev	College	17.91
2350	No	38	25	Full-cost	No	1	Others	Less than high school	15.63
3130	No	39	33	Care for urban employees	No	1	Professional	College	25.63
2530	No	40	32	Care for urban employees	No	1	Others	College	20.66
3160	No	39	41	Care for urban employees	Yes	1	Others	High school	19.47
3920	Yes	39	32	Full-cost	Yes	1	Professional	College	20.07
3340	No	37	36	Care for urban employees	Yes	1	Others	College	25.22
3730	No	40	24	Care for urban employees	No	1	Professional	College	21.23
4210	No	40	24	Care for urban employees	Yes	1	Professional	College	17.99
3060	No	39	31	Care for urban employees	Yes	1	Professional	Less than high school	24.8
4130	No	40	34	Full-cost	Yes	3	Others	High school	23.34
3560	No	40	27	Care for urban employees	No	1	Professional	College	17.78
3160	No	40	27	Full-cost	Yes	1	Professional	Less than high school	21.78
2910	No	39	30	Free medical service	Yes	2	Professional	College	17.07
3830	No	39	27	Care for urban employees	No	1	Business	College	16.9
2700	No	36	25	Care for urban employees	No	1	Business	Less than high school	20.83
2300	No	38	33	Full-cost	No	3	Professional	High school	19.38
3170	No	40	29	Care for urban employees	No	1	Professional	College	20.83
3700	Yes	39	33	Care for urban employees	Yes	1	Others	College	20.83
2160	No	36	31	Care for urban employees	Yes	2	Professional	College	18.59
3130	No	40	25	Care for urban employees	No	1	Others	College	24.35
2860	No	38	31	Free medical service	No	1	Professional	College	19.95
3820	No	39	28	Care for urban employees	No	1	Others	College	20.9
2810	No	39	33	Care for urban employees	No	2	Others	Less than high school	28.76
3410	No	37	25	Full-cost	Yes	3	Others	High school	18.97
3290	No	38	28	Care for urban employees	Yes	1	Professional	College	17.22
3240	No	38	29	Care for urban employees	No	2	Housewifev	College	17.22
3270	No	39	26	Full-cost	No	2	Others	College	19.47
3320	No	39	33	Free medical service	No	1	Others	College	21.05
2710	No	39	28	Full-cost	No	1	Housewifev	Less than high school	19.63
3470	No	39	26	Care for urban employees	No	1	Professional	College	18.82
4230	No	39	31	Care for urban employees	Yes	3	Others	College	26.4
4100	No	41	34	Care for urban employees	Yes	1	Others	Less than high school	22.6
3280	No	40	26	Care for urban employees	No	1	Professional	College	18.83
3300	No	40	34	Full-cost	Yes	1	Housewifev	College	32.04
3300	No	40	29	Full-cost	No	1	Others	College	18.75
3280	No	39	34	Full-cost	Yes	3	Professional	High school	19.31
3140	No	38	21	Care for urban employees	No	1	Others	College	20.28
2690	No	38	30	Care for urban employees	No	1	Professional	College	15.97
2430	No	39	20	Full-cost	No	2	Business	College	19.48
2300	No	36	29	Care for urban employees	No	2	Professional	College	20.89
3240	No	36	26	Care for urban employees	Yes	2	Housewifev	Less than high school	25.71
1980	No	34	29	Full-cost	Yes	1	Others	Less than high school	18.37
3400	No	39	26	Care for urban employees	No	3	Professional	College	16.8
3370	No	41	33	Full-cost	No	3	Housewifev	College	20.4
2700	No	39	32	Care for urban employees	No	1	Professional	College	21.88
3080	No	36	33	Care for urban employees	Yes	2	Professional	College	25.39
3170	No	40	37	Care for urban employees	Yes	1	Professional	High school	20.44
3840	No	39	32	Care for urban employees	No	2	Others	College	19.63
2060	No	34	20	Full-cost	Yes	1	Housewifev	Less than high school	21.76
3720	No	39	28	Care for urban employees	No	2	Others	College	20.2
2600	No	37	36	Full-cost	Yes	1	Others	College	19.22
3150	No	39	29	Care for urban employees	Yes	1	Professional	College	22.86
3220	No	39	34	Full-cost	No	3	Housewifev	College	19.47
3700	No	39	34	Care for urban employees	Yes	2	Business	College	26.71
2865	No	40	33	Full-cost	No	2	Others	College	19.11
3280	No	38	31	Full-cost	Yes	2	Others	High school	19.71
3070	No	37	27	Full-cost	No	1	Housewifev	Less than high school	22.83
3050	No	39	27	Care for urban employees	Yes	3	Professional	College	20.2
3010	No	38	30	Full-cost	Yes	3	Others	College	19.6
3140	No	40	29	Full-cost	Yes	1	Others	College	24.52
2565	No	39	25	Care for urban employees	Yes	2	Professional	College	17.63
2940	No	38	27	Care for urban employees	No	1	Others	College	21.88
3790	No	39	35	Care for urban employees	No	3	Professional	College	21.2
2830	No	40	22	Full-cost	No	1	Others	Less than high school	21.09
2810	No	39	28	Full-cost	No	1	Others	High school	23.14
2530	No	40	25	Care for urban employees	No	1	Professional	College	18.43
3870	No	40	29	Care for urban employees	No	2	Professional	College	20.07
2890	No	40	27	Care for urban employees	No	1	Professional	College	18.26
2860	No	38	28	Care for urban employees	No	2	Others	College	20.03
3030	No	39	34	Full-cost	No	1	Others	Less than high school	20.89
3450	No	39	31	Care for urban employees	No	3	Professional	Less than high school	20.31
2320	No	38	26	Full-cost	No	1	Housewifev	Less than high school	20.81
3670	No	40	39	Full-cost	Yes	3	Professional	College	24.68
2585	No	38	34	Care for urban employees	No	1	Professional	College	24
3470	No	38	37	Full-cost	Yes	3	Others	College	21.37
3330	No	39	33	Care for urban employees	No	2	Professional	College	20.2
1720	No	32	29	Care for urban employees	No	1	Others	College	23.51
2620	No	39	36	Full-cost	No	3	Professional	College	22.03
3110	No	39	32	Care for urban employees	Yes	1	Others	High school	19.22
3620	No	39	36	Full-cost	No	3	Others	High school	19.23
3240	No	39	29	Care for urban employees	Yes	1	Professional	College	26.67
3300	No	39	30	Care for urban employees	Yes	1	Professional	College	21.09
3330	No	39	28	Free medical service	No	1	Professional	College	18.67
2560	No	38	29	Care for urban employees	No	1	Others	College	19.65
1500	Yes	33	35	Care for urban employees	Yes	1	Housewifev	College	30.22
3530	No	39	30	Care for urban employees	Yes	2	Others	College	22.86
2800	No	37	34	Care for urban employees	Yes	1	Professional	College	20.03
2720	No	39	29	Care for urban employees	No	2	Professional	College	24.61
3530	No	39	30	Care for urban employees	Yes	1	Business	College	20
2030	No	33	32	Care for urban employees	Yes	1	Business	College	21.64
3330	No	39	15	Full-cost	No	1	Housewifev	Less than high school	15.63
3540	No	41	30	Full-cost	Yes	1	Professional	College	18.97
3000	No	39	29	Full-cost	Yes	1	Professional	College	16
2930	No	38	35	Free medical service	Yes	1	Professional	College	24.46
2930	No	38	27	Care for urban employees	No	1	Professional	Less than high school	20.94
3100	No	36	25	Care for urban employees	No	2	Professional	College	20.83
2900	No	37	28	Free medical service	No	1	Professional	College	20.83
3740	No	38	42	Care for urban employees	No	3	Housewifev	High school	20.4
3220	No	41	33	Full-cost	No	3	Professional	College	23.24
3280	No	40	31	Care for urban employees	Yes	2	Professional	College	24.46
3685	No	39	28	Care for urban employees	Yes	1	Professional	College	17.69
3910	No	41	31	Care for urban employees	Yes	1	Business	College	27.48
3950	No	41	27	Full-cost	No	1	Business	Less than high school	21.76
4470	No	41	30	Care for urban employees	Yes	2	Professional	College	23.95
3290	No	39	34	Care for urban employees	No	2	Business	Less than high school	21.48
1390	Yes	32	23	Full-cost	Yes	1	Others	Less than high school	24.61
3850	No	39	26	Care for urban employees	No	1	Professional	College	19.53
3300	No	39	27	Free medical service	No	1	Others	College	21.29
3340	No	41	36	Care for urban employees	Yes	2	Professional	College	23.31
3390	No	39	35	Care for urban employees	Yes	2	Professional	College	19.53
3000	No	38	24	Full-cost	No	1	Housewifev	Less than high school	27.34
1050	Yes	30	31	Full-cost	Yes	1	Business	College	25.16
2780	No	37	35	Care for urban employees	No	1	Professional	College	18.73
4250	No	40	28	Care for urban employees	Yes	3	Professional	College	27.1
2900	No	37	24	Full-cost	No	1	Others	College	17.44
2570	No	39	28	Care for urban employees	Yes	2	Business	Less than high school	17.33
3140	No	39	26	Care for urban employees	No	1	Professional	College	17.8
2850	No	37	26	Full-cost	No	1	Business	College	19.38
3375	No	41	26	Care for urban employees	Yes	1	Professional	College	25.39
3220	No	39	33	Full-cost	No	2	Business	High school	20.44
3760	No	41	28	Care for urban employees	Yes	1	Business	College	25.3
2900	No	39	32	Care for urban employees	No	1	Professional	College	19.92
3630	No	41	30	Care for urban employees	No	2	Professional	College	19.72
2720	No	41	28	Care for urban employees	Yes	1	Others	Less than high school	18.66
2700	No	38	32	Care for urban employees	Yes	2	Professional	College	19.44
3400	No	41	18	Full-cost	No	1	Housewifev	Less than high school	19.53
3010	No	38	23	Full-cost	No	1	Housewifev	College	19.2
2800	No	39	26	Full-cost	Yes	1	Housewifev	College	17.78
3320	No	40	23	Care for urban employees	No	1	Business	High school	20.2
3020	No	39	32	Care for urban employees	No	2	Professional	College	23.8
2640	No	39	26	Care for urban employees	No	1	Professional	College	18.03
3350	No	36	33	Full-cost	Yes	3	Business	High school	27.69
3000	No	39	28	Care for urban employees	No	2	Professional	College	22.83
3450	No	40	22	Care for urban employees	No	1	Business	Less than high school	18.9
2800	No	38	29	Care for urban employees	No	2	Housewifev	College	20.94
2830	No	38	28	Full-cost	No	1	Others	College	17.97
2820	No	40	24	Care for urban employees	No	1	Business	College	16.42
3260	No	38	30	Full-cost	No	1	Professional	College	22.15
3650	No	39	25	Full-cost	No	1	Business	Less than high school	22.27
3100	No	39	26	Care for urban employees	No	2	Business	College	24.14
3400	No	40	33	Free medical service	Yes	1	Professional	College	20.31
3300	No	38	31	Full-cost	No	3	Housewifev	College	17.75
2840	No	41	34	Free medical service	No	1	Professional	College	18.03
3430	No	40	25	Care for urban employees	No	1	Professional	College	20.89
3560	No	39	31	Care for urban employees	No	1	Business	College	19.26
3040	No	39	29	Full-cost	No	3	Housewifev	Less than high school	21.23
3450	No	38	24	Care for urban employees	Yes	2	Others	Less than high school	20.8
3260	No	39	27	Full-cost	No	1	Business	Less than high school	18.5
2260	No	35	40	Full-cost	Yes	1	Others	Less than high school	26.06
3120	No	39	25	Care for urban employees	No	1	Housewifev	College	22.77
3085	No	39	26	Care for urban employees	Yes	1	Professional	College	17.58
2620	No	37	28	Care for urban employees	No	1	Housewifev	College	18.37
3050	No	39	26	Care for urban employees	No	1	Business	College	21.8
3140	No	39	32	Full-cost	Yes	3	Business	College	25.32
3920	No	40	30	Care for urban employees	Yes	3	Business	College	22.31
3320	No	39	27	Care for urban employees	No	2	Others	High school	27.55
2960	No	39	26	Care for urban employees	No	3	Housewifev	High school	19.71
2430	Yes	36	35	Full-cost	Yes	2	Professional	College	39.06
2970	No	39	26	Full-cost	No	3	Others	Less than high school	18.59
2750	No	40	27	Care for urban employees	No	1	Housewifev	High school	24.14
3420	No	39	24	Care for urban employees	No	2	Professional	College	20.7
3420	No	39	33	Full-cost	Yes	2	Housewifev	High school	20.28
3380	No	41	25	Care for urban employees	No	1	Professional	College	18.03
2750	No	36	26	Full-cost	No	3	Others	Less than high school	20.61
3040	No	37	27	Care for urban employees	Yes	1	Professional	College	23.92
3680	No	41	27	Care for urban employees	No	1	Professional	College	17.99
2430	No	37	36	Care for urban employees	No	3	Others	College	21.63
3900	No	40	29	Care for urban employees	No	1	Professional	College	18.9
2820	No	40	29	Care for urban employees	Yes	2	Others	College	18.73
3220	No	38	23	Full-cost	No	1	Others	College	20.81
3140	No	39	33	Care for urban employees	No	2	Others	College	20.5
3300	No	41	26	Full-cost	No	1	Professional	College	20.57
3150	No	38	27	Full-cost	No	1	Business	Less than high school	20.03
2940	No	38	33	Care for urban employees	Yes	2	Business	High school	26.84
3240	No	39	28	Care for urban employees	No	1	Professional	College	25.15
3530	No	39	28	Care for urban employees	Yes	1	Others	College	23.42
2710	No	37	28	Care for urban employees	Yes	1	Professional	College	17.48
3620	No	41	34	Full-cost	No	2	Business	College	18.44
3180	No	38	25	Care for urban employees	No	3	Housewifev	College	17.47
2780	No	39	32	Full-cost	No	1	Housewifev	College	18.29
2940	No	39	24	Full-cost	No	1	Housewifev	High school	19.14
3510	No	39	29	Care for urban employees	No	1	Business	High school	18.29
3450	No	41	31	Full-cost	No	2	Professional	College	18.66
2020	No	36	34	Full-cost	No	1	Professional	College	23.44
2660	No	38	32	Care for urban employees	No	1	Business	High school	22.03
3410	No	39	32	Care for urban employees	No	1	Professional	College	20.8
2850	No	36	28	Full-cost	No	1	Professional	College	22.6
3010	No	40	17	Full-cost	No	1	Business	High school	21.76
2710	No	38	22	Full-cost	No	1	Others	College	20.45
2970	No	38	31	Care for urban employees	Yes	2	Professional	College	18.49
2850	No	39	30	Care for urban employees	No	1	Housewifev	High school	21.78
3460	No	37	35	Care for urban employees	No	2	Housewifev	College	19.47
4650	No	39	29	Care for urban employees	Yes	2	Professional	College	17.53
3650	No	40	21	Full-cost	Yes	1	Housewifev	High school	22.55
3400	No	40	29	Care for urban employees	No	1	Professional	College	25.07
3580	No	41	29	Full-cost	Yes	1	Professional	College	20.5
2830	No	39	26	Full-cost	Yes	1	Professional	Less than high school	20.78
2630	No	34	23	Full-cost	Yes	2	Housewifev	High school	28.89
2890	No	39	31	Care for urban employees	No	3	Business	High school	19.31
4390	No	41	26	Care for urban employees	Yes	1	Professional	College	20.96
3180	Yes	39	29	Care for urban employees	Yes	1	Professional	College	20.2
3060	No	38	33	Care for urban employees	No	1	Housewifev	College	20.89
1360	Yes	33	22	Full-cost	Yes	1	Professional	Less than high school	18.83
3190	No	39	27	Care for urban employees	No	3	Housewifev	College	20.03
3660	No	39	25	Care for urban employees	Yes	1	Business	College	19.43
3120	No	39	27	Care for urban employees	No	3	Housewifev	High school	27.77
2890	No	37	29	Care for urban employees	Yes	1	Housewifev	College	16.56
3080	No	39	34	Full-cost	No	3	Housewifev	College	23.31
3000	No	39	26	Care for urban employees	No	1	Professional	College	18.82
3210	No	39	21	Full-cost	Yes	1	Housewifev	College	20.96
3330	No	38	28	Care for urban employees	No	1	Professional	College	19.95
4040	No	39	30	Care for urban employees	Yes	1	Housewifev	High school	26.91
3840	No	40	31	Care for urban employees	No	3	Housewifev	Less than high school	23.44
2800	No	37	24	Care for urban employees	No	1	Business	College	17.97
2820	No	39	25	Care for urban employees	No	1	Others	College	21.3
2920	No	39	29	Care for urban employees	No	1	Housewifev	College	20.55
1900	No	32	27	Full-cost	No	1	Business	College	16.22
2160	No	34	23	Care for urban employees	Yes	1	Business	College	16.03
3550	No	38	24	Care for urban employees	No	1	Professional	College	23.71
2680	No	36	27	Full-cost	No	1	Business	College	18.26
3160	No	40	25	Full-cost	No	2	Housewifev	College	17.22
3020	No	38	33	Care for urban employees	No	2	Housewifev	Less than high school	20.2
3330	No	39	28	Full-cost	Yes	3	Housewifev	Less than high school	16.61
3020	No	37	27	Care for urban employees	Yes	1	Professional	College	21.37
3620	No	41	31	Care for urban employees	No	2	Professional	College	19.78
4450	No	40	35	Care for urban employees	Yes	3	Professional	College	26.57
3050	No	39	26	Care for urban employees	Yes	1	Business	High school	17.63
3550	No	40	35	Free medical service	Yes	3	Professional	College	19.53
3280	No	39	29	Care for urban employees	Yes	1	Business	Less than high school	17.8
2530	No	37	28	Care for urban employees	Yes	1	Professional	College	18.58
3070	Yes	38	31	Full-cost	Yes	1	Others	Less than high school	20.76
3850	No	39	28	Care for urban employees	No	1	Professional	College	18.44
2900	No	38	33	Full-cost	Yes	2	Business	Less than high school	18.73
2580	No	38	29	Care for urban employees	Yes	1	Housewifev	Less than high school	21.87
3740	No	40	32	Care for urban employees	Yes	3	Business	College	21.23
3600	No	39	28	Care for urban employees	Yes	2	Business	College	19.14
3130	No	40	26	Full-cost	No	2	Professional	College	17.22
3460	No	40	33	Care for urban employees	No	2	Professional	College	19.56
3560	No	38	28	Care for urban employees	No	1	Housewifev	College	22.19
3050	No	39	29	Full-cost	Yes	2	Professional	College	20.03
2850	No	40	23	Full-cost	No	1	Housewifev	College	19.23
2850	No	39	30	Care for urban employees	No	1	Professional	College	19.91
3060	No	38	23	Full-cost	Yes	1	Housewifev	Less than high school	24.92
3170	No	39	29	Full-cost	Yes	1	Business	College	15.82
2670	No	39	29	Full-cost	Yes	1	Business	College	19.23
3950	Yes	40	23	Care for urban employees	No	1	Professional	College	21.76
2910	No	39	27	Full-cost	Yes	1	Business	College	17.8
3410	No	40	26	Full-cost	No	1	Housewifev	Less than high school	20.7
3250	No	40	29	Care for urban employees	No	3	Business	College	20.81
2890	Yes	37	29	Care for urban employees	Yes	1	Professional	College	22.21
2890	No	38	25	Full-cost	Yes	1	Business	Less than high school	20.57
4560	No	39	29	Care for urban employees	Yes	3	Professional	College	23.5
3310	No	39	35	Care for urban employees	No	1	Others	College	24.69
3720	No	38	30	Care for urban employees	No	2	Business	Less than high school	19.23
3160	No	40	31	Free medical service	No	1	Professional	College	23.34
3650	No	40	30	Free medical service	Yes	1	Professional	College	22.27
3130	No	38	24	Full-cost	No	1	Housewifev	College	22.03
2800	No	38	33	Full-cost	Yes	1	Business	College	20.61
3160	No	38	29	Care for urban employees	No	1	Professional	College	22.07
1790	No	31	19	Full-cost	No	1	Housewifev	Less than high school	18.59
2410	No	37	31	Care for urban employees	No	2	Housewifev	College	30.8
3470	No	38	30	Care for urban employees	No	1	Professional	College	22.23
3210	No	38	27	Care for urban employees	No	1	Professional	College	18.03
3290	No	39	31	Full-cost	Yes	1	Professional	College	17.26
2760	No	37	28	Care for urban employees	No	1	Business	College	21.78
3450	No	39	28	Care for urban employees	Yes	1	Professional	College	19.53
3630	No	39	27	Full-cost	No	3	Others	High school	18.52
3600	No	38	27	Care for urban employees	No	1	Professional	College	23.63
2750	No	40	26	Care for urban employees	No	1	Business	College	16.82
2330	No	36	29	Care for urban employees	No	2	Professional	College	19.47
3300	No	38	35	Care for urban employees	Yes	3	Others	College	19.72
3120	No	41	26	Care for urban employees	No	1	Professional	College	18.03
2670	No	37	30	Care for urban employees	Yes	1	Professional	College	19.63
3240	No	40	29	Care for urban employees	No	1	Business	College	21.45
3080	No	40	38	Care for urban employees	No	3	Business	College	18.66
3500	No	40	27	Care for urban employees	No	1	Housewifev	College	23.5
3040	No	40	26	Care for urban employees	No	1	Professional	College	19.48
3300	No	39	31	Care for urban employees	Yes	1	Professional	College	20.96
2910	No	39	25	Care for urban employees	No	1	Professional	College	22.67
3680	No	40	26	Full-cost	Yes	1	Housewifev	Less than high school	23.73
2690	No	37	32	Care for urban employees	No	1	Business	College	19.15
2860	No	38	25	Care for urban employees	No	1	Business	College	16.22
3400	No	39	24	Full-cost	No	1	Housewifev	College	19.1
3210	No	39	28	Care for urban employees	No	1	Professional	College	18.42
2980	No	38	26	Care for urban employees	No	2	Professional	College	18.03
3410	No	39	27	Care for urban employees	No	1	Others	College	21.94
1060	No	26	27	Care for urban employees	No	1	Business	College	27.34
2710	No	37	30	Full-cost	Yes	3	Housewifev	High school	28.2
1220	No	29	26	Care for urban employees	No	3	Business	Less than high school	17.8
3000	No	40	27	Care for urban employees	No	3	Business	College	30.02
3610	No	40	28	Care for urban employees	No	1	Professional	College	23.71
2840	No	38	24	Full-cost	No	1	Business	College	16.65
2960	No	40	22	Care for urban employees	No	1	Business	College	17.53
4130	No	41	23	Care for urban employees	Yes	1	Professional	College	18.07
3460	No	38	26	Full-cost	No	1	Housewifev	Less than high school	19.91
3780	No	39	40	Care for urban employees	Yes	1	Business	High school	24.45
3170	No	41	24	Care for urban employees	No	2	Others	High school	19.81
3230	No	39	26	Care for urban employees	Yes	2	Professional	College	18.83
2800	No	39	24	Full-cost	Yes	1	Housewifev	College	16.89
3100	No	40	30	Care for urban employees	No	3	Professional	College	20.24
2420	No	36	38	Full-cost	Yes	1	Others	Less than high school	22.03
1380	No	30	22	Care for urban employees	No	3	Others	High school	15.62
3540	No	39	27	Full-cost	No	3	Business	College	25.71
2520	No	36	33	Full-cost	Yes	1	Professional	College	23.73
1260	Yes	32	30	Care for urban employees	Yes	1	Housewifev	Less than high school	20.96
3060	No	39	30	Care for urban employees	No	1	Housewifev	College	19.53
2940	No	38	25	Care for urban employees	No	1	Business	College	20.2
3160	No	39	32	Free medical service	Yes	1	Professional	College	19.33
1720	No	32	29	Care for urban employees	Yes	2	Professional	College	19.53
4530	No	39	34	Care for urban employees	Yes	2	Business	College	24.31
3900	No	39	36	Full-cost	Yes	3	Housewifev	Less than high school	22.15
3350	No	41	28	Care for urban employees	Yes	1	Others	College	21.23
2800	No	40	32	Full-cost	Yes	2	Housewifev	College	18.73
3550	No	39	35	Care for urban employees	Yes	1	Others	College	23.44
3000	No	39	26	Care for urban employees	No	1	Professional	College	23.44
3110	No	36	30	Care for urban employees	No	3	Professional	College	16.44
2760	No	38	32	Care for urban employees	No	1	Others	College	27.48
3320	No	39	33	Care for urban employees	No	2	Professional	College	21.99
2780	No	37	28	Care for urban employees	No	1	Business	College	17.58
3940	No	41	24	Full-cost	No	1	Housewifev	Less than high school	19.43
3000	No	39	30	Care for urban employees	No	1	Others	College	19.53
3750	No	40	30	Care for urban employees	No	1	Professional	College	19.04
1790	No	33	25	Full-cost	Yes	1	Housewifev	Less than high school	16.41
3030	No	38	27	Free medical service	No	1	Professional	College	20.03
3490	No	38	30	Care for urban employees	Yes	2	Professional	College	31.25
3090	No	41	26	Full-cost	No	1	Business	College	19.88
2870	No	35	21	Full-cost	No	1	Housewifev	College	17.63
2670	Yes	38	22	Full-cost	No	1	Housewifev	Less than high school	29.3
3170	No	40	22	Full-cost	No	1	Housewifev	Less than high school	19.53
3310	No	39	24	Care for urban employees	No	2	Housewifev	High school	26.04
2880	No	41	25	Full-cost	No	2	Others	College	14.64
3880	No	39	30	Care for urban employees	Yes	1	Others	College	21.36
3180	No	41	26	Full-cost	No	3	Business	High school	20.55
3000	No	38	20	Full-cost	No	2	Housewifev	Less than high school	18.36
4280	No	39	35	Care for urban employees	Yes	1	Professional	College	26.95
3305	No	41	32	Care for urban employees	Yes	1	Business	College	30.61
3435	No	39	29	Full-cost	No	1	Housewifev	Less than high school	23.56
2620	No	37	25	Full-cost	Yes	2	Housewifev	College	18.59
3230	No	39	30	Care for urban employees	No	2	Professional	College	22.58
2690	No	38	27	Care for urban employees	No	1	Professional	College	18.37
3110	No	39	26	Full-cost	No	2	Housewifev	Less than high school	19.29
3870	No	38	25	Full-cost	Yes	2	Housewifev	High school	16.56
2960	No	40	27	Care for urban employees	No	1	Professional	College	16.82
2530	No	38	31	Care for urban employees	No	2	Professional	College	16.61
3730	Yes	39	26	Care for urban employees	No	1	Business	Less than high school	19
2810	No	38	24	Care for urban employees	No	1	Business	College	18.43
3220	No	40	36	Care for urban employees	No	1	Professional	College	19.23
2960	No	38	29	Care for urban employees	No	2	Business	Less than high school	16.85
3600	No	38	32	Full-cost	Yes	2	Housewifev	College	21.72
2880	No	38	28	Care for urban employees	No	1	Housewifev	College	23.34
3550	No	40	28	Full-cost	Yes	1	Housewifev	Less than high school	19.11
2520	No	36	31	Care for urban employees	No	1	Professional	College	21.83
3340	No	40	27	Care for urban employees	No	1	Professional	College	20.03
2400	No	35	29	Full-cost	Yes	2	Others	College	22.43
3720	No	40	25	Full-cost	No	3	Business	High school	22.86
3380	No	38	26	Care for urban employees	No	1	Professional	College	19.78
3860	No	40	27	Full-cost	No	1	Housewifev	Less than high school	27.29
3890	No	39	26	Care for urban employees	No	1	Professional	College	23.14
3030	No	38	23	Full-cost	No	1	Housewifev	High school	18.36
2680	No	39	24	Full-cost	No	1	Housewifev	High school	16.97
3300	No	37	33	Care for urban employees	No	2	Professional	College	24.97
2910	No	37	34	Care for urban employees	No	2	Others	College	22.58
2350	No	34	37	Full-cost	No	1	Others	Less than high school	21.63
2950	No	39	28	Care for urban employees	No	1	Professional	College	18.61
3380	No	39	26	Care for urban employees	Yes	3	Others	Less than high school	23.34
3190	No	40	32	Care for urban employees	Yes	1	Others	High school	19.56
3130	No	40	39	Care for urban employees	No	3	Others	College	23.5
3240	No	38	31	Care for urban employees	Yes	2	Others	College	21.48
3350	No	39	29	Full-cost	Yes	1	Others	College	19.23
3000	No	38	20	Full-cost	No	2	Others	College	20.5
2960	No	39	26	Care for urban employees	No	1	Others	College	20.2
3060	No	38	28	Full-cost	Yes	1	Professional	College	22.31
1990	No	33	25	Full-cost	Yes	1	Housewifev	Less than high school	17.8
2990	No	37	27	Care for urban employees	No	1	Professional	College	19.84
2875	No	40	32	Care for urban employees	Yes	1	Others	High school	21.93
2900	No	38	35	Care for urban employees	Yes	1	Others	College	18.75
3640	No	39	27	Care for urban employees	Yes	1	Others	College	19.38
4040	No	39	31	Full-cost	Yes	1	Others	Less than high school	21.97
2730	No	37	28	Full-cost	No	3	Professional	College	20.7
3030	No	40	33	Care for urban employees	No	1	Others	College	22.38
3170	No	41	42	Care for urban employees	Yes	1	Others	High school	19.56
3680	No	39	26	Care for urban employees	No	1	Business	College	20.96
3890	No	40	24	Full-cost	Yes	3	Housewifev	College	20.45
3120	No	39	27	Care for urban employees	Yes	1	Professional	High school	17.07
2700	No	38	29	Care for urban employees	No	1	Professional	College	21.36
2950	No	39	38	Care for urban employees	No	1	Others	Less than high school	19.72
3200	No	41	26	Care for urban employees	Yes	1	Others	College	24.56
3720	No	38	33	Care for urban employees	No	1	Housewifev	Less than high school	24.17
4080	No	40	28	Care for urban employees	No	1	Others	College	19.72
2670	No	37	30	Care for urban employees	No	3	Others	Less than high school	23.83
3220	No	38	29	Full-cost	No	1	Professional	College	20.31
3520	No	40	26	Care for urban employees	No	1	Professional	College	21.1
3230	No	40	31	Care for urban employees	No	3	Professional	College	19.05
3440	No	40	30	Care for urban employees	Yes	1	Professional	College	17.58
3440	No	38	29	Care for urban employees	No	1	Professional	College	18.37
3820	No	41	26	Care for urban employees	Yes	1	Others	College	19.38
3270	No	38	25	Free medical service	No	1	Professional	College	24.56
2880	No	38	28	Care for urban employees	No	1	Professional	College	18.75
3200	No	39	30	Care for urban employees	No	1	Others	College	22.31
2765	No	37	37	Care for urban employees	No	3	Others	College	16.42
2140	No	37	31	Care for urban employees	No	1	Business	College	18.55
3160	No	39	22	Full-cost	No	2	Housewifev	College	18.75
3110	No	38	27	Full-cost	No	1	Professional	College	20.13
4430	No	40	24	Full-cost	No	1	Housewifev	College	19.95
3360	No	36	28	Full-cost	No	3	Others	Less than high school	17.22
3150	No	40	31	Care for urban employees	No	1	Professional	College	23.01
3440	No	40	22	Full-cost	No	1	Others	College	18.31
2870	No	37	35	Care for urban employees	No	1	Housewifev	Less than high school	22.04
3210	No	40	28	Care for urban employees	Yes	1	Others	College	24.61
2670	No	39	30	Full-cost	No	1	Professional	College	22.19
3100	No	40	28	Care for urban employees	No	2	Others	College	21.36
2610	No	39	29	Care for urban employees	No	1	Professional	College	19.53
2740	No	38	31	Care for urban employees	No	1	Professional	College	20.7
1110	No	31	34	Full-cost	Yes	3	Others	Less than high school	14.64
3360	No	38	32	Full-cost	No	2	Professional	College	21.36
3440	No	40	28	Care for urban employees	No	1	Professional	College	20.96
3820	No	39	27	Care for urban employees	No	1	Professional	College	17.91
2930	No	38	26	Care for urban employees	Yes	1	Professional	College	19.83
2280	No	38	34	Care for urban employees	No	1	Professional	College	26.06
2920	No	37	30	Free medical service	Yes	1	Others	College	18.66
1430	No	31	28	Care for urban employees	No	1	Others	College	17.63
3520	No	40	28	Full-cost	Yes	3	Housewifev	College	22.86
3810	No	39	29	Care for urban employees	No	3	Housewifev	College	17.92
3260	No	39	30	Care for urban employees	No	1	Professional	College	18.82
3120	No	40	32	Care for urban employees	Yes	1	Professional	College	21.21
3040	No	39	26	Care for urban employees	No	1	Business	College	19.71
3030	No	37	29	Care for urban employees	No	1	Housewifev	College	20.57
2960	No	38	32	Care for urban employees	No	2	Housewifev	College	18.82
2730	No	35	30	Care for urban employees	No	2	Business	College	18.55
3200	No	40	25	Care for urban employees	No	1	Business	Less than high school	19.53
3200	No	37	30	Care for urban employees	No	1	Professional	College	20.7
3300	No	40	28	Care for urban employees	No	1	Professional	College	19.72
1860	No	30	27	Full-cost	No	1	Others	College	23.23
2730	No	39	30	Full-cost	Yes	3	Others	High school	16.23
4020	No	39	26	Full-cost	No	1	Others	Less than high school	21.05
3490	No	39	28	Care for urban employees	No	1	Professional	College	31.24
3270	No	40	26	Care for urban employees	No	1	Professional	College	19.47
2200	No	36	31	Care for urban employees	Yes	1	Others	College	21.45
3050	No	40	33	Care for urban employees	No	2	Housewifev	College	24.52
3390	No	39	26	Care for urban employees	No	1	Professional	College	18.07
2940	No	37	31	Care for urban employees	No	1	Others	College	20.44
2690	No	40	25	Full-cost	No	2	Others	College	21.36
2730	No	38	27	Care for urban employees	No	1	Others	High school	31.22
3810	No	39	24	Care for urban employees	No	2	Professional	High school	19.78
2750	No	40	26	Full-cost	Yes	3	Others	High school	19.29
4160	No	40	34	Care for urban employees	No	1	Professional	College	24.24
3630	No	39	31	Care for urban employees	Yes	1	Professional	College	27.34
3820	No	39	32	Care for urban employees	Yes	1	Professional	College	23.71
2830	No	37	20	Full-cost	No	2	Business	High school	19.57
4190	No	40	30	Full-cost	Yes	1	Others	College	25.39
4410	No	38	24	Care for urban employees	Yes	2	Others	College	28.91
3680	No	41	34	Care for urban employees	Yes	2	Professional	High school	22.89
3200	No	38	25	Full-cost	Yes	1	Others	High school	20.03
3220	No	39	25	Care for urban employees	Yes	1	Others	College	17.58
3150	No	41	28	Care for urban employees	No	1	Professional	College	22.6
3290	No	39	32	Full-cost	No	1	Professional	College	25.2
3180	No	40	25	Care for urban employees	No	1	Housewifev	College	19.2
3120	No	39	22	Care for urban employees	No	1	Others	High school	20.2
2690	No	38	31	Full-cost	No	1	Others	College	17.47
3280	No	39	30	Full-cost	No	3	Others	College	25.71
3390	No	40	29	Full-cost	No	1	Others	College	20.96
3760	No	40	33	Care for urban employees	Yes	1	Others	College	16.66
3130	No	39	38	Full-cost	Yes	1	Housewifev	Less than high school	33.3
3540	No	38	32	Full-cost	Yes	3	Professional	College	19.23
3670	No	39	31	Care for urban employees	Yes	1	Others	College	22.48
3960	No	40	29	Care for urban employees	No	1	Housewifev	College	22.94
3300	No	40	25	Full-cost	No	1	Others	College	22.03
2360	No	37	27	Care for urban employees	No	1	Professional	College	18.9
3300	No	41	27	Care for urban employees	No	1	Business	College	30.22
1950	No	39	38	Care for urban employees	Yes	1	Others	Less than high school	21.79
3370	Yes	40	31	Care for urban employees	Yes	2	Others	College	32.88
2910	No	36	30	Care for urban employees	No	1	Others	College	24.46
2415	No	35	37	Full-cost	Yes	3	Business	High school	22.94
3420	No	39	29	Care for urban employees	No	1	Others	College	19.65
3230	No	39	29	Care for urban employees	No	1	Professional	College	18.56
3210	No	39	30	Care for urban employees	No	1	Others	College	25.59
3110	No	40	27	Care for urban employees	No	1	Others	College	16.42
3880	No	40	29	Care for urban employees	No	1	Others	College	20.7
2900	No	38	26	Full-cost	No	1	Others	College	18.73
3050	No	39	26	Full-cost	Yes	1	Others	College	19.31
3090	Yes	40	32	Full-cost	No	2	Housewifev	Less than high school	20.4
3110	No	39	30	Full-cost	No	2	Others	College	21.1
3290	No	38	19	Full-cost	No	2	Business	Less than high school	19.05
2870	No	37	27	Care for urban employees	No	1	Others	College	22.21
2620	No	37	28	Free medical service	No	1	Others	College	23.44
3860	No	38	23	Care for urban employees	No	1	Others	Less than high school	18.29
2975	No	39	32	Care for urban employees	No	2	Others	College	20.83
3532	No	39	34	Care for urban employees	No	1	Others	College	19.13
2970	No	38	28	Full-cost	Yes	1	Others	College	23.44
3790	No	39	39	Care for urban employees	Yes	2	Others	College	25.89
2930	No	38	27	Care for urban employees	No	1	Professional	College	26.22
2610	No	39	29	Care for urban employees	Yes	2	Professional	College	18.26
3190	No	37	29	Care for urban employees	No	1	Professional	College	18.44
4000	No	39	30	Free medical service	No	1	Professional	College	19.81
3600	No	39	27	Care for urban employees	No	3	Others	College	20.58
2770	No	38	25	Full-cost	No	1	Others	Less than high school	18.13
2050	No	35	29	Care for urban employees	No	1	Others	College	21.08
3630	No	40	29	Care for urban employees	Yes	1	Others	College	19.98
3380	No	39	30	Care for urban employees	No	1	Others	College	28.55
2070	No	35	23	Care for urban employees	No	1	Others	College	17.54
2530	No	37	27	Care for urban employees	No	1	Others	College	23.15
3420	No	39	37	Care for urban employees	Yes	1	Others	College	18.59
3030	No	38	37	Care for urban employees	Yes	3	Professional	College	24.13
3740	No	39	29	Care for urban employees	No	2	Professional	College	19.98
2610	No	39	29	Care for urban employees	No	1	Professional	College	18.73
2450	No	39	28	Care for urban employees	No	1	Professional	College	17.85
2970	No	40	24	Care for urban employees	Yes	1	Professional	High school	17.93
3050	No	41	25	Care for urban employees	No	1	Others	College	19.05
720	Yes	28	36	Full-cost	Yes	2	Others	College	21.76
3250	No	38	34	Full-cost	No	2	Others	College	21.93
2740	No	37	29	Care for urban employees	No	1	Others	College	22.96
3580	No	40	25	Full-cost	No	1	Others	College	19.05
3060	No	38	31	Care for urban employees	Yes	1	Others	College	19.98
2580	No	39	24	Full-cost	No	1	Business	College	17.19
3510	Yes	39	26	Full-cost	No	1	Others	High school	18.13
2970	No	39	30	Full-cost	No	1	Housewifev	College	21.64
2350	No	33	26	Care for urban employees	No	1	Others	College	19.29
2810	No	40	30	Full-cost	No	1	Others	College	17.63
3310	No	40	33	Care for urban employees	No	1	Others	College	24.46
2730	No	37	28	Care for urban employees	No	1	Others	College	17.31
3960	No	38	29	Full-cost	No	3	Others	Less than high school	18.59
2980	No	39	30	Care for urban employees	No	1	Others	High school	19.23
3285	No	40	28	Care for urban employees	Yes	1	Professional	College	17.9
3310	No	39	38	Full-cost	Yes	3	Others	High school	19.23
3310	No	40	20	Care for urban employees	No	2	Others	College	16.82
2860	No	39	30	Care for urban employees	Yes	3	Professional	College	24.46
2350	No	33	21	Full-cost	Yes	3	Others	Less than high school	17.19
1400	No	31	23	Full-cost	Yes	2	Others	Less than high school	20.7
3020	No	39	23	Full-cost	No	1	Others	College	16.85
3930	No	39	27	Care for urban employees	No	2	Others	College	28.23
3010	No	39	26	Care for urban employees	No	1	Others	College	19.72
2830	Yes	37	24	Full-cost	No	3	Others	Less than high school	29.21
2250	No	34	22	Full-cost	Yes	2	Others	Less than high school	16.8
2650	No	37	26	Care for urban employees	No	1	Others	College	19.57
3080	No	40	25	Full-cost	No	2	Others	College	19.56
2860	No	38	25	Care for urban employees	No	1	Business	College	20.06
3230	No	39	29	Care for urban employees	No	1	Others	College	19.53
3240	No	38	21	Full-cost	No	2	Others	College	20.57
3910	No	41	22	Full-cost	Yes	3	Housewifev	Less than high school	20.31
2680	No	35	29	Full-cost	Yes	2	Housewifev	Less than high school	20.2
3130	No	41	29	Care for urban employees	No	2	Professional	College	20.55
3220	No	39	31	Care for urban employees	No	1	Professional	College	19.57
2880	No	37	29	Care for urban employees	Yes	1	Others	College	17.42
3550	No	39	20	Full-cost	No	1	Others	High school	20.43
3400	No	38	31	Care for urban employees	No	1	Others	College	22.04
3080	No	40	29	Care for urban employees	No	1	Others	Less than high school	22.86
3860	No	40	32	Care for urban employees	Yes	1	Others	College	25.39
2945	No	38	35	Care for urban employees	Yes	1	Others	College	19.78
3260	No	39	33	Care for urban employees	Yes	2	Professional	College	22.6
3110	No	40	31	Care for urban employees	No	1	Professional	College	18.55
2410	No	37	27	Care for urban employees	Yes	1	Professional	College	18.8
2340	No	36	40	Care for urban employees	Yes	1	Professional	College	23.14
2810	No	39	30	Care for urban employees	Yes	1	Professional	High school	22.07
3320	No	40	27	Care for urban employees	Yes	1	Professional	High school	26.04
3910	No	40	30	Care for urban employees	Yes	1	Professional	Less than high school	23.56
3310	No	39	23	Full-cost	No	1	Others	College	21.48
3070	No	38	26	Care for urban employees	No	1	Professional	College	21.91
2990	No	39	29	Care for urban employees	No	1	Professional	College	20.31
3360	No	41	28	Care for urban employees	No	1	Professional	College	26.71
3130	No	39	21	Full-cost	No	1	Others	Less than high school	22.66
2640	No	38	28	Care for urban employees	No	1	Others	College	19.2
3400	Yes	39	31	Care for urban employees	Yes	1	Others	College	19.95
3600	No	40	30	Full-cost	No	3	Others	Less than high school	18.43
4230	No	40	29	Full-cost	No	1	Others	College	20.08
3200	No	39	28	Care for urban employees	No	2	Others	College	19.81
3610	No	39	22	Full-cost	No	1	Others	College	22.5
2750	No	38	31	Care for urban employees	No	1	Others	College	20.69
3340	No	39	33	Care for urban employees	No	1	Others	College	19.47
3805	No	39	35	Care for urban employees	Yes	1	Others	Less than high school	28.31
3340	No	40	40	Care for urban employees	Yes	3	Others	High school	23.42
3220	No	39	29	Care for urban employees	No	1	Others	College	17.19
3560	No	39	30	Free medical service	Yes	1	Professional	College	19.1
3430	No	40	28	Care for urban employees	No	1	Professional	College	22.96
3920	No	41	38	Full-cost	Yes	1	Business	Less than high school	22.58
2720	No	38	24	Full-cost	Yes	2	Business	College	12.98
3250	No	39	30	Full-cost	No	1	Others	Less than high school	20.96
2970	No	40	33	Care for urban employees	Yes	3	Others	College	19.56
3235	No	38	32	Care for urban employees	Yes	1	Others	College	21.26
3260	No	38	27	Full-cost	Yes	1	Others	College	16.73
3060	No	38	28	Full-cost	No	3	Others	College	17.42
3020	No	40	23	Full-cost	No	1	Others	Less than high school	20.2
2950	No	38	28	Care for urban employees	No	1	Others	College	20.55
3230	No	39	29	Care for urban employees	No	1	Others	College	22.27
3150	No	38	23	Full-cost	No	1	Others	High school	19.53
3160	No	38	26	Care for urban employees	No	1	Professional	College	21.23
2570	No	38	32	Care for urban employees	No	1	Professional	College	17.53
3530	No	39	23	Full-cost	Yes	1	Others	College	18.03
3180	No	39	29	Full-cost	No	1	Others	College	22.21
3300	No	40	27	Care for urban employees	Yes	1	Others	High school	23.44
1470	No	34	24	Full-cost	No	1	Others	Less than high school	16.77
3400	No	39	26	Full-cost	No	1	Others	College	20.58
3190	No	39	28	Care for urban employees	No	1	Others	College	17.15
3560	No	39	30	Full-cost	No	1	Others	College	22.58
3080	No	39	38	Care for urban employees	No	1	Others	College	26.35
2850	No	39	28	Care for urban employees	No	1	Professional	College	22.89
3230	No	38	25	Care for urban employees	No	1	Business	College	17.3
4000	No	39	28	Care for urban employees	Yes	1	Professional	College	19.56
3148	No	40	26	Care for urban employees	No	1	Others	College	21.26
3690	No	40	21	Care for urban employees	No	1	Others	Less than high school	16.8
3630	No	39	26	Full-cost	Yes	1	Others	College	21.48
3900	No	38	24	Care for urban employees	No	1	Professional	High school	19.53
3070	Yes	39	31	Care for urban employees	No	3	Professional	High school	21.45
3080	No	41	34	Care for urban employees	Yes	1	Professional	College	22.6
3740	No	40	28	Care for urban employees	Yes	3	Others	College	21.93
3290	No	39	36	Care for urban employees	Yes	1	Professional	College	19.14
3010	No	39	28	Full-cost	No	1	Others	College	19.61
3250	No	37	26	Care for urban employees	No	1	Others	College	19.2
3040	No	39	29	Free medical service	Yes	1	Professional	College	18.36
3880	No	40	31	Care for urban employees	Yes	1	Professional	College	20.45
3380	No	39	38	Full-cost	Yes	3	Others	High school	17.33
3910	No	39	35	Care for urban employees	Yes	3	Professional	College	24.98
3240	No	37	36	Care for urban employees	Yes	2	Professional	College	23.44
3290	No	39	26	Care for urban employees	No	1	Others	High school	17.36
3610	No	37	26	Full-cost	No	2	Others	College	17.58
3260	No	39	29	Care for urban employees	No	1	Others	College	20.32
3240	No	40	22	Full-cost	No	1	Others	College	19.05
3320	No	40	31	Care for urban employees	No	1	Others	High school	16.23
1130	Yes	31	29	Full-cost	Yes	1	Professional	Less than high school	22.03
3470	No	38	37	Care for urban employees	Yes	1	Others	College	21.82
3490	No	40	31	Care for urban employees	No	1	Professional	College	19.56
3350	No	40	29	Care for urban employees	No	1	Professional	College	21.78
3065	No	37	28	Care for urban employees	Yes	2	Professional	College	19.05
3110	No	40	29	Care for urban employees	Yes	1	Others	College	19.05
3530	No	41	29	Care for urban employees	No	1	Others	College	17.22
3440	No	38	37	Care for urban employees	Yes	2	Others	College	21.09
2780	No	38	24	Full-cost	No	2	Others	High school	15.59
3270	No	40	35	Care for urban employees	No	1	Professional	College	18.66
3230	No	39	33	Care for urban employees	No	2	Professional	College	25.3
1920	No	35	24	Full-cost	Yes	3	Others	Less than high school	19.78
3150	No	38	30	Care for urban employees	Yes	1	Professional	College	30.1
3570	No	40	22	Full-cost	Yes	1	Others	College	20.31
3010	No	38	26	Full-cost	No	1	Others	Less than high school	20.4
2120	Yes	34	29	Care for urban employees	No	2	Others	College	18.49
3860	No	40	30	Care for urban employees	Yes	1	Others	College	19.15
3110	No	39	31	Care for urban employees	No	2	Professional	College	21.48
3110	No	39	32	Care for urban employees	No	2	Professional	College	16.44
3220	No	40	30	Full-cost	No	2	Others	Less than high school	16.41
3260	No	39	31	Care for urban employees	No	1	Others	College	18.75
2830	No	38	27	Care for urban employees	No	1	Others	College	20.83
3180	No	40	31	Care for urban employees	No	1	Others	College	62.89
3180	No	40	19	Full-cost	No	1	Others	High school	21.76
3070	No	39	42	Care for urban employees	No	2	Business	College	24.22
3630	No	40	35	Full-cost	No	2	Others	College	17.8
3630	No	41	27	Free medical service	Yes	2	Professional	College	20.28
3070	No	39	26	Full-cost	No	2	Others	Less than high school	22.21
2870	No	40	32	Care for urban employees	No	1	Others	College	17.98
3020	No	37	34	Full-cost	No	1	Professional	College	19.92
3010	No	40	26	Care for urban employees	Yes	1	Professional	College	18.73
2640	No	39	26	Full-cost	No	1	Business	Less than high school	22.58
2660	No	39	28	Full-cost	No	3	Professional	Less than high school	19.98
3070	No	38	28	Care for urban employees	No	1	Others	College	20.81
2800	No	39	30	Care for urban employees	No	1	Others	College	18.83
3300	No	41	26	Care for urban employees	Yes	1	Others	College	20.03
3300	No	38	27	Care for urban employees	No	1	Others	College	18.43
2710	No	39	29	Care for urban employees	No	1	Others	College	19.47
2590	No	40	27	Full-cost	No	1	Others	Less than high school	18.99
3350	No	40	30	Care for urban employees	No	1	Professional	College	17.37
4660	No	38	24	Full-cost	Yes	1	Others	Less than high school	23.73
2820	No	38	32	Care for urban employees	No	1	Professional	High school	17.67
4100	No	39	26	Care for urban employees	Yes	1	Others	High school	20
2540	No	37	35	Care for urban employees	No	1	Others	College	18.36
4035	No	39	31	Care for urban employees	Yes	1	Professional	College	27.77
3630	No	40	36	Care for urban employees	Yes	1	Professional	College	18.8
3430	No	40	28	Full-cost	No	1	Professional	College	20.83
2410	No	38	31	Care for urban employees	No	1	Business	College	22.86
3320	No	41	36	Care for urban employees	No	1	Professional	College	24.77
2350	No	38	25	Care for urban employees	No	1	Professional	College	17.22
3490	No	38	31	Care for urban employees	No	1	Professional	College	21.8
3780	No	40	29	Care for urban employees	No	1	Others	College	19.92
3080	No	39	34	Care for urban employees	No	3	Others	High school	20.08
2910	No	39	32	Care for urban employees	No	1	Others	Less than high school	17.8
3260	No	41	35	Full-cost	Yes	3	Others	Less than high school	16.45
3060	No	39	27	Full-cost	No	1	Others	Less than high school	18.44
3400	No	39	26	Care for urban employees	Yes	1	Others	High school	25.89
3130	No	39	26	Care for urban employees	No	1	Others	College	17.78
4180	No	39	42	Full-cost	Yes	1	Professional	College	18.42
3460	No	40	32	Care for urban employees	No	1	Professional	College	21.09
2470	No	35	32	Full-cost	Yes	1	Professional	College	23.59
2940	No	40	24	Care for urban employees	No	1	Professional	High school	17.92
3330	No	38	30	Care for urban employees	No	2	Professional	College	20.31
3220	No	37	26	Free medical service	Yes	2	Others	College	21.94
2350	No	35	29	Care for urban employees	No	1	Others	College	18.99
3370	No	38	28	Full-cost	Yes	1	Others	College	24.22
3500	No	40	27	Full-cost	No	1	Others	College	19.92
3710	No	39	25	Full-cost	No	2	Others	High school	19.14
3350	No	40	24	Full-cost	No	1	Others	High school	17.9
3550	No	39	27	Full-cost	No	1	Professional	College	19.31
3490	No	40	28	Care for urban employees	No	1	Business	Less than high school	22.58
2770	No	39	30	Care for urban employees	No	2	Professional	College	17.01
3450	No	40	22	Full-cost	No	1	Housewifev	College	20.76
3130	No	39	26	Full-cost	No	1	Others	College	19.31
2800	No	39	25	Care for urban employees	No	1	Others	Less than high school	17.4
2565	No	36	30	Care for urban employees	Yes	2	Others	College	22.1
4085	No	40	32	Full-cost	Yes	1	Professional	College	21.26
3380	No	40	26	Care for urban employees	No	2	Professional	College	21.23
2740	No	35	36	Care for urban employees	Yes	1	Others	Less than high school	19.53
2910	No	38	24	Full-cost	No	2	Housewifev	College	16.41
3240	No	37	18	Full-cost	No	1	Others	Less than high school	19.78
3610	No	39	25	Care for urban employees	No	1	Others	College	20.94
4120	No	41	35	Full-cost	Yes	1	Others	Less than high school	24.03
3110	No	41	25	Full-cost	No	2	Others	College	19.14
2980	No	38	39	Full-cost	No	1	Others	Less than high school	19.92
3080	No	39	39	Full-cost	No	1	Others	High school	18.73
2610	No	39	28	Care for urban employees	Yes	1	Professional	College	14.69
3400	No	39	26	Full-cost	No	2	Housewifev	College	20.83
4410	No	40	22	Full-cost	Yes	2	Housewifev	College	21.22
2660	No	37	27	Care for urban employees	No	2	Professional	College	20
3040	No	39	24	Care for urban employees	Yes	1	Professional	College	20.81
3650	No	41	30	Full-cost	No	1	Housewifev	College	25.71
3820	No	40	26	Care for urban employees	Yes	2	Professional	College	26.04
3000	No	39	24	Full-cost	Yes	1	Others	College	20.08
3750	No	40	26	Care for urban employees	No	1	Others	College	19.49
2450	Yes	38	32	Full-cost	Yes	2	Others	College	19.6
3080	No	40	28	Full-cost	No	1	Others	College	17.04
3440	No	39	31	Care for urban employees	No	1	Others	High school	23.14
3450	No	37	30	Care for urban employees	No	1	Others	College	20.96
3300	No	39	25	Care for urban employees	No	1	Professional	College	18.87
2930	No	40	24	Care for urban employees	No	2	Professional	College	23.44
2715	No	39	30	Care for urban employees	Yes	1	Professional	College	20.83
3040	No	39	26	Full-cost	No	1	Business	Less than high school	22.86
3520	No	41	27	Care for urban employees	No	1	Professional	College	19.29
3650	No	40	28	Care for urban employees	Yes	1	Housewifev	College	20.7
3770	No	40	25	Care for urban employees	No	2	Professional	College	19.53
3560	No	40	30	Care for urban employees	No	1	Others	College	22.06
3180	No	39	32	Care for urban employees	No	1	Others	College	18.36
3280	No	38	23	Care for urban employees	No	1	Others	College	18
2630	No	39	25	Full-cost	Yes	3	Business	High school	17.48
2890	No	39	35	Care for urban employees	No	3	Professional	College	18.75
3850	No	40	36	Full-cost	Yes	2	Housewifev	College	22.19
2975	No	39	35	Care for urban employees	Yes	1	Professional	College	22.77
3730	No	39	38	Full-cost	Yes	2	Business	Less than high school	18.49
1550	Yes	34	28	Full-cost	Yes	3	Professional	College	23.44
3100	No	41	37	Care for urban employees	No	2	Others	College	25.07
3000	No	39	23	Care for urban employees	Yes	1	Others	High school	20.4
3080	No	40	25	Care for urban employees	No	1	Others	College	24.03
3450	No	38	24	Full-cost	No	1	Others	High school	19.05
3300	No	37	29	Care for urban employees	No	1	Others	College	24.65
3000	No	40	27	Care for urban employees	Yes	3	Others	College	15.43
4040	No	41	28	Full-cost	No	1	Housewifev	Less than high school	18.52
3300	No	39	22	Full-cost	No	1	Business	High school	17.4
2435	No	40	25	Care for urban employees	No	1	Professional	College	19.95
3030	No	40	33	Care for urban employees	Yes	1	Professional	College	20.08
3450	No	40	41	Full-cost	Yes	2	Others	College	19.78
3960	No	38	27	Care for urban employees	Yes	3	Others	College	22.58
3090	No	41	26	Full-cost	Yes	1	Others	College	22.55
2235	No	34	19	Full-cost	Yes	1	Business	Less than high school	24.52
2930	No	40	36	Care for urban employees	Yes	1	Others	Less than high school	20.78
3190	No	38	30	Full-cost	No	1	Others	High school	18.97
3140	No	40	29	Care for urban employees	No	3	Professional	College	19.91
3420	No	39	24	Care for urban employees	Yes	2	Professional	College	19.31
3190	No	41	24	Care for urban employees	No	1	Professional	College	15.24
3710	No	41	21	Full-cost	Yes	1	Housewifev	High school	20.7
3710	No	41	24	Full-cost	No	2	Housewifev	High school	21.93
3085	No	39	24	Full-cost	No	1	Others	College	17.47
2780	No	38	32	Full-cost	No	3	Business	College	21.48
2980	No	40	23	Care for urban employees	No	1	Business	Less than high school	17.58
2400	No	35	34	Care for urban employees	No	2	Professional	Less than high school	23.73
3080	No	39	33	Care for urban employees	No	2	Others	Less than high school	23.31
3420	No	36	29	Full-cost	No	1	Others	Less than high school	30.12
2880	No	40	32	Full-cost	Yes	3	Others	High school	19.47
2920	No	40	27	Care for urban employees	No	1	Professional	College	18.9
2870	Yes	37	30	Full-cost	No	1	Professional	College	18.9
2990	No	39	26	Full-cost	No	1	Professional	College	18.83
3280	No	40	41	Full-cost	Yes	1	Others	High school	22.94
3310	No	40	29	Care for urban employees	No	1	Others	College	18.07
3030	No	40	28	Care for urban employees	No	1	Others	College	18.97
3070	No	39	26	Care for urban employees	No	1	Others	College	19.23
3920	No	40	33	Care for urban employees	No	2	Others	Less than high school	21.51
3190	No	40	31	Care for urban employees	No	2	Professional	College	20.06
2860	No	36	36	Care for urban employees	No	1	Others	College	18.75
3100	No	40	27	Care for urban employees	No	1	Others	High school	19.23
2980	No	39	29	Care for urban employees	Yes	1	Professional	College	16.23
2540	No	39	25	Full-cost	No	1	Housewifev	College	18.59
3000	No	38	29	Care for urban employees	No	1	Professional	College	20.83
3000	No	41	34	Care for urban employees	Yes	2	Professional	College	24.56
2680	No	39	31	Care for urban employees	Yes	1	Professional	College	16.8
2610	No	38	30	Care for urban employees	No	1	Professional	College	20.03
2530	No	37	32	Care for urban employees	No	1	Others	College	24.67
3520	No	40	26	Care for urban employees	Yes	1	Professional	College	21.76
2710	No	39	28	Care for urban employees	No	1	Professional	College	18.31
2560	No	37	31	Full-cost	Yes	1	Others	College	22.89
2870	No	39	22	Care for urban employees	No	1	Professional	High school	19.88
2850	No	36	27	Care for urban employees	Yes	1	Professional	Less than high school	19.72
3670	No	38	32	Full-cost	No	3	Others	College	18.22
3480	No	39	22	Full-cost	No	1	Others	Less than high school	17.63
3210	No	39	27	Care for urban employees	No	1	Others	College	15.63
3260	No	40	28	Care for urban employees	No	1	Others	College	19.47
3600	No	39	23	Full-cost	No	2	Others	Less than high school	21.76
3520	No	40	28	Care for urban employees	Yes	1	Professional	College	18.44
3780	No	39	30	Care for urban employees	No	1	Professional	College	22.1
3860	No	40	31	Care for urban employees	No	1	Others	College	26.03
3380	No	39	28	Care for urban employees	No	1	Professional	College	17.85
2380	No	35	26	Full-cost	Yes	3	Others	High school	26.04
3200	No	40	26	Care for urban employees	No	1	Others	College	19.98
3630	No	40	28	Care for urban employees	Yes	2	Professional	College	18.67
2630	No	37	31	Free medical service	No	2	Others	College	20.69
3070	No	41	26	Full-cost	No	1	Others	High school	19.78
3830	No	40	37	Care for urban employees	No	1	Others	College	24.69
3660	No	41	28	Care for urban employees	No	2	Others	College	22.13
2360	No	37	28	Care for urban employees	No	1	Others	College	16.16
3040	No	39	27	Care for urban employees	No	1	Others	College	19.98
3280	No	40	31	Full-cost	No	1	Professional	College	17.63
3060	No	39	35	Care for urban employees	No	1	Professional	College	20.78
3790	No	37	29	Care for urban employees	No	1	Professional	High school	19.81
2960	No	38	31	Care for urban employees	No	1	Business	College	17.78
3300	No	40	30	Care for urban employees	No	1	Professional	College	18.83
3750	No	41	25	Full-cost	No	1	Professional	College	26.99
4010	No	40	25	Care for urban employees	No	1	Others	High school	28.13
3250	No	41	28	Care for urban employees	Yes	1	Professional	College	25.64
2680	No	39	25	Full-cost	No	3	Professional	Less than high school	19.23
3830	No	39	29	Care for urban employees	No	2	Professional	College	31.25
3720	No	39	35	Care for urban employees	No	3	Others	College	23.53
3880	No	39	32	Care for urban employees	Yes	1	Professional	College	20.03
3120	No	40	26	Full-cost	No	2	Others	High school	18.59
3240	No	39	26	Full-cost	No	1	Others	High school	18.29
3390	No	39	26	Care for urban employees	No	3	Professional	College	17.69
3430	No	40	25	Care for urban employees	No	2	Professional	College	18.73
1090	No	30	25	Full-cost	Yes	2	Professional	Less than high school	19.78
3810	No	40	27	Full-cost	No	2	Others	College	20.45
3480	No	40	25	Care for urban employees	Yes	1	Others	High school	22.21
3520	No	41	26	Full-cost	Yes	3	Others	College	22.89
3610	No	39	27	Full-cost	No	1	Others	College	21.08
2720	No	38	29	Care for urban employees	No	1	Others	College	17.9
3850	No	39	34	Care for urban employees	No	1	Professional	College	26.57
3990	No	39	34	Care for urban employees	Yes	1	Professional	College	23.01
2600	No	36	29	Care for urban employees	No	1	Professional	College	22.03
3470	No	39	35	Full-cost	No	1	Professional	College	21.3
3500	No	39	29	Care for urban employees	No	2	Professional	College	18.49
3720	No	40	34	Care for urban employees	No	1	Professional	College	18.03
3010	No	40	30	Care for urban employees	No	3	Professional	College	16.42
2590	No	35	37	Care for urban employees	No	3	Professional	Less than high school	23.88
2960	No	39	31	Care for urban employees	No	1	Others	College	23.44
1350	No	33	34	Care for urban employees	Yes	2	Others	College	20.81
2300	Yes	35	28	Care for urban employees	Yes	1	Professional	College	20.83
2930	No	40	29	Full-cost	No	1	Business	College	17.8
3040	Yes	37	31	Care for urban employees	Yes	2	Others	College	31.25
3230	No	39	31	Care for urban employees	Yes	1	Professional	High school	17.58
3480	No	41	29	Care for urban employees	No	1	Professional	College	20.83
2685	No	40	32	Care for urban employees	Yes	2	Professional	College	18.44
2820	No	39	27	Full-cost	No	2	Others	Less than high school	19.23
3410	No	40	25	Care for urban employees	No	2	Others	College	20.83
3410	No	40	27	Care for urban employees	Yes	1	Others	High school	28.58
2700	No	38	24	Care for urban employees	No	1	Others	College	20.7
3060	No	40	25	Full-cost	No	1	Others	College	18.73
2870	No	40	28	Care for urban employees	Yes	2	Professional	College	22.66
2950	No	39	35	Care for urban employees	No	3	Professional	College	24.44
2990	No	38	29	Care for urban employees	No	1	Professional	College	17.36
3180	No	40	28	Care for urban employees	Yes	3	Professional	High school	21.93
3370	No	40	26	Care for urban employees	No	2	Others	College	18.67
3470	No	40	27	Care for urban employees	No	1	Professional	College	22.43
3710	No	41	23	Full-cost	No	2	Professional	Less than high school	22.58
1890	No	34	21	Full-cost	Yes	2	Others	College	19.78
3350	No	38	37	Care for urban employees	No	1	Others	College	19.53
2690	No	40	34	Care for urban employees	No	1	Professional	College	19.56
3510	No	41	32	Care for urban employees	No	1	Professional	College	18.08
3040	No	40	30	Care for urban employees	No	1	Business	College	19.1
3080	No	38	23	Care for urban employees	No	1	Professional	College	19.57
3170	No	37	24	Care for urban employees	No	1	Others	College	25.39
3590	No	40	28	Care for urban employees	No	1	Professional	College	24.22
2780	No	39	30	Care for urban employees	No	1	Professional	College	19.91
3090	No	39	32	Care for urban employees	No	1	Professional	College	18.8
3370	No	39	36	Care for urban employees	Yes	2	Professional	High school	17.92
3190	No	41	31	Care for urban employees	No	3	Professional	College	21.23
3280	No	39	31	Care for urban employees	No	2	Professional	High school	19.14
2085	No	34	24	Full-cost	Yes	3	Others	College	20.17
2710	No	41	36	Care for urban employees	No	2	Others	Less than high school	24.69
3000	No	39	31	Care for urban employees	No	1	Others	College	31.11
3090	No	39	23	Full-cost	No	1	Others	College	19.1
2850	No	39	21	Full-cost	No	3	Housewifev	College	18.13
3340	No	37	34	Care for urban employees	Yes	2	Others	College	18.67
2650	No	41	29	Care for urban employees	Yes	1	Professional	College	22.6
2830	No	39	29	Care for urban employees	Yes	1	Professional	College	17.26
3870	No	40	29	Care for urban employees	Yes	2	Professional	High school	21.56
3600	No	40	33	Free medical service	No	2	Others	College	20.45
3150	No	39	27	Care for urban employees	No	1	Others	College	18.75
3150	No	38	29	Full-cost	Yes	1	Professional	College	22.94
3050	No	40	22	Full-cost	No	1	Others	College	22.58
3060	No	39	25	Full-cost	No	1	Housewifev	High school	19.82
1170	No	28	27	Care for urban employees	Yes	1	Others	College	16.61
2810	No	39	24	Full-cost	No	1	Others	Less than high school	20.13
2660	No	39	25	Full-cost	No	1	Others	College	17.48
3320	No	40	22	Full-cost	No	1	Others	College	25.08
3580	No	41	24	Care for urban employees	Yes	2	Professional	Less than high school	20.7
3150	No	39	29	Free medical service	No	2	Others	College	18.83
3500	No	40	32	Full-cost	No	2	Others	Less than high school	25.48
3810	No	39	36	Free medical service	No	3	Others	College	22.15
2930	No	38	28	Care for urban employees	No	3	Others	College	31.99
3350	No	40	24	Full-cost	No	3	Others	Less than high school	16.9
3860	No	41	27	Full-cost	No	1	Housewifev	College	23.44
3380	No	41	28	Care for urban employees	Yes	1	Professional	College	21.08
3650	No	40	35	Care for urban employees	Yes	1	Professional	High school	24.46
3150	No	41	28	Care for urban employees	No	1	Professional	College	20.55
3300	No	38	29	Full-cost	Yes	3	Housewifev	College	22.21
2150	No	37	36	Full-cost	Yes	1	Professional	College	20.34
3500	No	40	27	Care for urban employees	No	2	Professional	College	27.41
3510	No	40	35	Care for urban employees	No	1	Professional	College	21.48
2910	No	41	28	Care for urban employees	No	1	Professional	College	15.82
3170	No	38	29	Care for urban employees	Yes	1	Professional	College	18.44
3470	No	39	30	Care for urban employees	No	2	Others	College	21.63
3110	No	38	28	Care for urban employees	No	1	Others	College	20.94
2620	No	34	28	Care for urban employees	No	2	Others	College	19.2
2910	No	39	31	Full-cost	No	1	Others	College	19.05
3290	No	39	31	Care for urban employees	No	3	Others	College	18.82
3550	No	39	35	Full-cost	No	1	Others	College	22.81
3330	No	39	25	Care for urban employees	No	1	Professional	Less than high school	19.14
3550	No	39	29	Care for urban employees	Yes	1	Professional	College	17.85
3140	No	38	31	Care for urban employees	No	1	Business	College	17.8
3540	No	41	24	Full-cost	No	2	Others	Less than high school	23.05
3190	No	40	28	Care for urban employees	No	1	Professional	College	19.31
3220	No	40	24	Care for urban employees	No	1	Professional	College	18.99
2410	Yes	37	26	Full-cost	Yes	3	Others	High school	17.67
2710	No	38	29	Care for urban employees	No	1	Others	College	20.03
2820	No	39	28	Care for urban employees	No	1	Others	College	18.99
3260	No	39	27	Care for urban employees	No	1	Others	College	20.55
3920	No	39	28	Care for urban employees	No	1	Others	College	26.03
3660	No	40	27	Full-cost	No	1	Others	College	20.7
3590	No	39	27	Care for urban employees	Yes	2	Professional	College	21.48
3270	No	40	32	Care for urban employees	No	1	Others	College	22.21
3350	No	41	26	Care for urban employees	No	1	Professional	College	18.29
3460	No	39	28	Care for urban employees	No	2	Professional	College	17.4
2020	No	35	35	Care for urban employees	Yes	1	Others	College	19.14
3120	No	40	31	Care for urban employees	No	1	Housewifev	College	19.14
2670	No	37	26	Care for urban employees	Yes	1	Professional	High school	25.24
3240	No	41	32	Care for urban employees	No	2	Professional	High school	21.48
880	No	29	22	Full-cost	Yes	2	Others	College	18.2
3480	No	39	29	Full-cost	Yes	1	Others	College	18.2
2690	No	39	32	Free medical service	No	1	Professional	College	18.29
3050	No	40	22	Care for urban employees	No	1	Others	College	19.22
3500	No	38	32	Full-cost	Yes	1	Others	College	19.53
3650	No	38	27	Care for urban employees	No	1	Others	College	21.48
3330	No	39	28	Care for urban employees	No	1	Others	College	17.9
3270	No	39	28	Care for urban employees	No	1	Professional	College	17.85
3170	No	40	25	Care for urban employees	No	1	Professional	College	15.78
2960	No	40	26	Full-cost	No	1	Others	College	20.96
3140	No	37	25	Care for urban employees	No	1	Professional	High school	19.65
3350	No	41	27	Care for urban employees	No	2	Others	Less than high school	30.48
3810	No	38	26	Full-cost	No	1	Others	High school	20.81
2540	No	37	25	Care for urban employees	No	1	Others	College	17.97
2640	No	37	28	Care for urban employees	No	2	Others	College	18.73
2750	No	40	28	Full-cost	No	1	Others	College	19.22
3230	No	39	33	Care for urban employees	No	2	Others	College	18.83
2920	No	39	26	Care for urban employees	No	1	Others	College	19.57
3760	No	41	32	Care for urban employees	No	1	Professional	College	22.86
2670	No	38	27	Care for urban employees	No	3	Professional	High school	20.03
1970	No	32	26	Full-cost	No	1	Others	Less than high school	16.8
3650	No	39	29	Care for urban employees	No	1	Others	College	20.7
2770	No	38	24	Full-cost	No	1	Others	High school	16.73
2870	No	37	25	Care for urban employees	No	1	Others	College	19.38
3030	No	38	29	Care for urban employees	No	1	Others	High school	19.53
3585	No	39	31	Care for urban employees	No	2	Professional	College	20.7
3290	No	39	26	Care for urban employees	No	1	Others	College	17.07
2730	No	38	24	Care for urban employees	Yes	1	Professional	College	15.63
3550	No	40	27	Care for urban employees	No	1	Professional	College	17.78
3400	No	40	31	Care for urban employees	No	2	Professional	College	17.31
1450	No	30	23	Full-cost	No	1	Others	College	19.78
3410	No	38	30	Care for urban employees	No	2	Professional	College	16.23
3010	No	39	32	Care for urban employees	No	1	Others	College	24.52
2830	No	40	27	Free medical service	No	1	Others	College	19.04
3240	No	38	26	Full-cost	No	2	Others	High school	18.75
3850	No	41	31	Full-cost	Yes	3	Others	College	23.31
3210	No	39	27	Care for urban employees	No	2	Professional	High school	20.96
2620	No	39	25	Care for urban employees	No	1	Others	College	16.41
3100	No	39	32	Care for urban employees	No	3	Professional	College	19.1
3120	No	40	29	Care for urban employees	No	1	Professional	College	25.81
3250	No	41	31	Care for urban employees	No	1	Professional	College	20.55
3100	No	39	34	Care for urban employees	No	1	Professional	College	19.81
3070	No	37	27	Care for urban employees	Yes	1	Business	College	20.32
3050	No	39	26	Care for urban employees	No	1	Professional	College	18.49
2160	No	33	30	Care for urban employees	No	1	Others	College	23.81
3020	No	40	39	Full-cost	Yes	2	Professional	College	20.31
3010	No	39	34	Care for urban employees	No	2	Others	College	19.72
2400	No	36	31	Full-cost	No	1	Housewifev	High school	15.82
3520	No	40	31	Care for urban employees	No	1	Professional	High school	37.65
3680	No	40	16	Full-cost	No	2	Business	Less than high school	19.49
2740	No	40	29	Care for urban employees	No	1	Professional	College	22.86
3160	No	40	26	Care for urban employees	No	1	Professional	College	16.94
3640	No	40	29	Full-cost	No	1	Others	College	18.07
3100	No	39	27	Care for urban employees	No	1	Professional	High school	17.15
2470	No	39	31	Care for urban employees	No	1	Professional	College	21.09
3340	No	39	33	Care for urban employees	No	1	Business	College	21.45
2980	No	40	26	Full-cost	No	2	Others	College	23.42
3700	No	39	28	Full-cost	Yes	1	Professional	High school	21.36
2790	No	39	26	Care for urban employees	No	1	Professional	College	20.03
3410	No	40	26	Care for urban employees	No	2	Others	College	18.59
3390	No	40	23	Care for urban employees	No	1	Others	College	17.9
3730	No	40	32	Care for urban employees	No	1	Others	College	18.75
2780	No	40	30	Care for urban employees	No	1	Professional	College	23.24
3390	No	40	30	Full-cost	No	2	Professional	College	23.44
2900	No	39	28	Care for urban employees	No	2	Professional	College	22.89
2400	No	36	32	Care for urban employees	Yes	1	Professional	College	23.11
2820	No	38	39	Full-cost	Yes	3	Others	High school	24.03
3870	No	41	27	Care for urban employees	No	2	Professional	College	21.11
1840	No	35	19	Full-cost	Yes	1	Housewifev	High school	20.57
2600	No	33	36	Free medical service	Yes	2	Others	College	23.83
2770	No	38	29	Free medical service	No	2	Professional	College	22.03
3100	No	40	21	Full-cost	No	3	Others	Less than high school	19.29
3580	No	40	25	Care for urban employees	No	1	Others	College	20.83
3040	Yes	39	24	Full-cost	No	1	Others	College	19.78
2890	No	38	27	Care for urban employees	No	2	Others	College	19.98
3210	No	39	30	Care for urban employees	No	1	Others	College	23.71
3360	No	40	27	Care for urban employees	Yes	1	Others	College	17.19
2860	No	38	28	Care for urban employees	No	1	Professional	High school	18.75
2800	No	37	31	Care for urban employees	No	1	Others	Less than high school	17.22
2980	No	36	34	Care for urban employees	No	3	Others	High school	22.64
3840	No	40	25	Care for urban employees	Yes	3	Others	Less than high school	21.88
3000	No	36	19	Full-cost	Yes	2	Others	Less than high school	18.2
3060	No	39	25	Care for urban employees	No	2	Others	Less than high school	18.73
3560	No	38	31	Care for urban employees	No	1	Others	College	23.44
3390	No	39	26	Full-cost	No	1	Others	Less than high school	16.65
3190	No	38	43	Care for urban employees	Yes	3	Professional	College	18.36
2900	No	39	40	Care for urban employees	No	1	Professional	College	18.97
3160	No	39	34	Care for urban employees	Yes	1	Professional	College	21.67
3740	No	40	36	Full-cost	Yes	1	Professional	College	20.32
3420	No	38	31	Care for urban employees	No	1	Business	College	23.53
2120	No	36	23	Full-cost	No	1	Others	High school	17.63
3900	No	41	25	Free medical service	Yes	1	Professional	College	19.31
3620	No	39	25	Care for urban employees	No	1	Professional	College	18.83
3200	No	39	25	Full-cost	No	1	Others	College	22.66
2650	No	39	25	Full-cost	Yes	1	Business	Less than high school	17.69
3780	No	41	31	Full-cost	No	2	Professional	Less than high school	21.64
3920	No	41	30	Care for urban employees	No	2	Professional	College	23.01
3250	No	39	24	Care for urban employees	No	1	Professional	College	19.1
2750	No	40	31	Care for urban employees	Yes	1	Professional	College	19.11
3490	No	39	29	Care for urban employees	No	2	Professional	College	26.64
2790	No	39	32	Full-cost	Yes	1	Others	Less than high school	22.89
3470	No	41	26	Care for urban employees	No	2	Others	College	19.92
4450	No	40	28	Care for urban employees	Yes	2	Professional	College	25.78
2910	No	39	26	Care for urban employees	No	2	Professional	College	17.63
3400	No	38	28	Care for urban employees	No	2	Others	College	21.23
3810	No	40	34	Care for urban employees	No	1	Others	College	21.77
3440	No	38	30	Care for urban employees	No	1	Others	College	18.08
2780	No	40	34	Care for urban employees	No	1	Professional	College	21.1
3690	No	37	28	Full-cost	No	1	Professional	High school	27.22
3400	No	39	27	Free medical service	Yes	1	Professional	College	21.63
3320	No	39	29	Care for urban employees	No	3	Others	High school	22.31
3610	No	41	26	Care for urban employees	No	1	Professional	College	24.03
2920	Yes	37	30	Full-cost	Yes	1	Housewifev	Less than high school	19.38
3240	No	39	27	Full-cost	No	3	Others	High school	23.12
2930	No	39	27	Full-cost	No	1	Others	College	22.49
2250	No	34	29	Care for urban employees	Yes	1	Others	High school	17.78
2380	No	38	22	Full-cost	Yes	1	Others	College	17.78
3170	No	39	25	Care for urban employees	No	2	Professional	High school	15.82
2760	No	39	28	Care for urban employees	No	1	Professional	College	20.43
3620	No	40	29	Care for urban employees	No	3	Professional	College	21.6
3020	No	41	29	Care for urban employees	No	1	Professional	College	21.36
3110	No	40	33	Full-cost	No	2	Professional	College	20.17
3480	No	41	29	Care for urban employees	No	2	Professional	College	23.94
3330	No	39	32	Care for urban employees	No	1	Professional	College	25.81
4140	No	40	34	Care for urban employees	Yes	1	Professional	College	23.92
2850	No	35	28	Full-cost	No	1	Others	College	17.69
1040	Yes	32	19	Full-cost	Yes	1	Others	Less than high school	20.81
3200	No	40	34	Free medical service	Yes	1	Others	College	19.31
3310	No	39	31	Care for urban employees	Yes	3	Others	College	18.36
3060	No	38	27	Care for urban employees	No	2	Professional	College	23.34
2010	No	37	25	Care for urban employees	No	1	Professional	College	18.49
3350	No	39	25	Full-cost	No	1	Others	College	17.58
3250	No	40	29	Care for urban employees	Yes	1	Professional	College	19.05
3500	No	40	38	Care for urban employees	No	3	Housewifev	College	22.43
3200	No	40	32	Care for urban employees	No	3	Professional	Less than high school	19.04
2540	No	39	24	Full-cost	No	1	Others	Less than high school	19.88
2970	No	36	25	Full-cost	Yes	2	Others	College	17.36
3130	No	40	23	Full-cost	No	1	Others	College	17.44
3250	No	38	27	Care for urban employees	Yes	1	Professional	College	16.65
3110	No	38	29	Care for urban employees	No	3	Professional	College	21.72
3250	No	38	24	Full-cost	No	1	Others	College	19.48
2520	No	37	34	Care for urban employees	No	1	Professional	High school	23.81
2800	No	40	36	Full-cost	No	1	Others	High school	20.96
4020	No	40	27	Full-cost	Yes	2	Others	College	20.83
3530	No	39	32	Care for urban employees	No	1	Professional	College	17.63
2810	No	38	29	Care for urban employees	No	1	Professional	College	17.07
3370	No	38	30	Care for urban employees	No	1	Others	College	21.48
2740	No	38	21	Care for urban employees	Yes	1	Others	High school	19.38
1520	No	30	34	Care for urban employees	No	1	Professional	College	22.15
3140	No	40	27	Full-cost	No	2	Others	College	17.22
2950	No	38	31	Full-cost	No	1	Others	High school	26.9
3660	No	40	32	Care for urban employees	No	2	Others	College	19.81
3570	No	40	27	Full-cost	No	3	Others	College	16.65
3390	No	40	29	Care for urban employees	No	1	Others	College	19.63
2650	No	38	30	Care for urban employees	No	3	Professional	College	20.83
2810	No	38	23	Care for urban employees	No	1	Professional	Less than high school	17.22
3320	No	38	23	Full-cost	No	2	Others	Less than high school	18.59
1030	Yes	30	35	Full-cost	Yes	2	Others	Less than high school	19.38
3040	No	38	27	Care for urban employees	No	1	Others	College	18.07
3790	No	40	29	Full-cost	No	2	Others	College	18.75
3540	No	40	22	Full-cost	No	2	Others	High school	18.82
3340	No	39	37	Full-cost	Yes	3	Professional	College	22.15
3590	No	40	26	Care for urban employees	Yes	1	Professional	College	21.76
2730	No	41	30	Care for urban employees	No	1	Others	College	16.65
3980	No	40	35	Free medical service	No	2	Professional	College	20.7
3580	No	41	33	Care for urban employees	Yes	3	Professional	Less than high school	17.97
2220	No	38	29	Care for urban employees	No	1	Professional	College	18.07
2560	No	35	24	Full-cost	No	1	Others	College	19.1
3360	No	41	25	Full-cost	No	1	Others	Less than high school	27.48
3380	No	40	34	Care for urban employees	Yes	1	Others	College	20.96
3300	No	39	32	Care for urban employees	No	1	Others	College	20.2
2750	No	40	26	Care for urban employees	No	3	Others	College	19.47
2870	No	38	37	Care for urban employees	Yes	2	Others	College	29.14
3510	No	40	21	Full-cost	No	1	Others	Less than high school	22.58
2710	No	36	29	Full-cost	No	3	Others	Less than high school	21.63
3140	No	39	35	Care for urban employees	No	1	Others	College	14.57
3240	No	39	25	Full-cost	No	2	Others	College	20.13
2870	No	37	29	Care for urban employees	No	2	Professional	College	20.83
3560	No	41	26	Care for urban employees	No	1	Professional	High school	17.57
3200	No	40	25	Care for urban employees	No	1	Professional	College	21.63
1170	No	31	28	Full-cost	No	1	Professional	College	19.48
3110	No	39	28	Full-cost	No	2	Professional	College	25.71
2330	No	37	31	Care for urban employees	Yes	2	Professional	College	30.22
3740	No	40	26	Care for urban employees	No	2	Others	College	17.71
3200	No	40	24	Full-cost	No	1	Others	College	20.2
3320	No	39	33	Care for urban employees	No	1	Others	College	19.53
2840	No	39	27	Full-cost	No	1	Others	College	26.17
2730	No	39	27	Full-cost	No	1	Housewifev	Less than high school	20
3000	No	41	35	Care for urban employees	No	1	Professional	College	21.26
3360	No	39	24	Care for urban employees	Yes	1	Professional	High school	20.08
3620	No	41	30	Care for urban employees	Yes	2	Professional	High school	25.16
2210	Yes	37	35	Care for urban employees	No	1	Professional	College	24.14
3380	No	39	35	Care for urban employees	No	1	Professional	College	22.19
3960	No	40	29	Care for urban employees	No	2	Professional	High school	17.19
3170	No	39	34	Care for urban employees	Yes	2	Professional	College	17.78
2620	No	38	29	Care for urban employees	No	1	Others	College	18.65
3290	No	40	26	Care for urban employees	No	1	Others	College	17.63
3120	No	39	31	Care for urban employees	No	1	Others	College	27.01
3120	No	38	24	Care for urban employees	No	1	Professional	College	19.95
2870	No	39	30	Care for urban employees	Yes	1	Professional	College	18.13
2470	No	36	20	Full-cost	Yes	1	Others	High school	17.19
3330	No	40	28	Care for urban employees	No	1	Professional	College	21.23
2940	No	39	32	Full-cost	No	1	Others	Less than high school	18.36
3400	No	40	32	Care for urban employees	No	1	Professional	College	23.88
2820	No	39	26	Care for urban employees	No	1	Professional	College	18.99
3670	No	39	23	Full-cost	No	1	Others	College	20.2
3030	No	37	23	Care for urban employees	No	1	Others	Less than high school	29.67
3340	No	38	30	Care for urban employees	Yes	1	Others	College	24.09
2260	No	37	27	Care for urban employees	No	1	Others	High school	19.63
3550	No	39	27	Full-cost	No	2	Others	High school	22.15
3310	No	39	29	Care for urban employees	No	1	Others	College	20.08
3470	No	39	29	Care for urban employees	No	1	Professional	College	17.36
2860	No	36	30	Care for urban employees	No	1	Professional	High school	23.44
3285	No	39	28	Full-cost	Yes	3	Housewifev	Less than high school	20.96
3320	No	38	34	Care for urban employees	Yes	1	Professional	College	23.73
3510	No	40	37	Care for urban employees	No	1	Professional	College	20.93
2870	No	39	24	Full-cost	No	1	Others	College	16.65
2920	No	39	30	Care for urban employees	No	2	Professional	College	22.06
2880	No	36	31	Care for urban employees	Yes	3	Others	College	23.51
2730	No	37	29	Care for urban employees	No	1	Professional	Less than high school	17.58
3650	No	41	31	Care for urban employees	No	1	Others	College	19.98
3760	No	41	22	Full-cost	No	1	Others	Less than high school	19.38
3260	No	39	27	Full-cost	No	2	Others	High school	18.75
3660	No	40	30	Care for urban employees	Yes	1	Professional	College	21.48
3110	No	39	26	Full-cost	No	2	Others	College	22.83
3220	No	39	26	Care for urban employees	No	1	Others	College	17.58
3370	No	39	27	Care for urban employees	Yes	2	Others	College	21.51
3370	No	41	28	Full-cost	No	1	Others	Less than high school	19.14
4100	No	40	37	Full-cost	No	2	Others	College	27.92
3530	No	40	32	Care for urban employees	No	2	Others	College	25.81
3250	No	39	29	Care for urban employees	No	1	Professional	College	17.67
3000	No	39	25	Care for urban employees	No	1	Others	College	19.98
3530	No	39	28	Care for urban employees	No	1	Others	College	19.47
2790	No	39	28	Care for urban employees	No	2	Others	College	29.72
3170	No	39	29	Care for urban employees	No	1	Professional	College	18.37
2860	No	40	31	Full-cost	No	1	Others	High school	25.71
3120	No	39	33	Care for urban employees	No	2	Professional	College	21.76
3120	Yes	38	28	Care for urban employees	No	1	Professional	College	23.12
2520	No	35	28	Full-cost	Yes	3	Others	College	19.72
3630	No	38	32	Care for urban employees	No	1	Professional	College	27.34
2870	No	36	24	Full-cost	No	1	Others	College	18.29
2870	No	37	32	Care for urban employees	No	1	Others	College	23.8
2900	No	39	28	Care for urban employees	No	1	Others	College	18.03
3420	No	41	25	Care for urban employees	Yes	1	Professional	College	17.58
3150	No	39	35	Care for urban employees	Yes	1	Professional	College	23.44
3880	No	39	30	Care for urban employees	No	1	Business	High school	22.03
3050	No	41	30	Care for urban employees	Yes	3	Professional	College	19.05
2870	No	38	35	Care for urban employees	Yes	3	Professional	College	23.11
3610	No	39	33	Care for urban employees	Yes	1	Professional	College	21.23
3760	No	40	30	Care for urban employees	Yes	3	Business	College	20.69
2910	No	39	28	Full-cost	No	1	Others	College	19.96
3300	No	39	29	Care for urban employees	No	2	Professional	College	20.28
2640	No	39	30	Full-cost	No	1	Professional	Less than high school	17.94
3060	No	40	24	Full-cost	No	1	Others	College	17.01
2700	No	39	34	Full-cost	Yes	2	Others	High school	20.44
3120	No	40	41	Care for urban employees	No	2	Professional	Less than high school	22.64
3380	No	40	35	Care for urban employees	Yes	2	Professional	College	18.86
3450	No	38	29	Care for urban employees	No	1	Others	College	16.77
3120	No	38	30	Care for urban employees	No	1	Others	Less than high school	18.37
3350	No	39	34	Full-cost	No	1	Housewifev	College	20.31
3620	No	40	24	Care for urban employees	No	1	Professional	College	18.78
2510	No	40	35	Care for urban employees	No	3	Business	College	20.7
4150	No	41	32	Care for urban employees	Yes	1	Professional	College	21.78
3740	No	40	30	Care for urban employees	No	1	Professional	College	16.33
3530	No	41	26	Care for urban employees	No	2	Professional	College	24.77
3530	No	40	35	Care for urban employees	No	1	Professional	College	19.47
3080	No	40	32	Care for urban employees	Yes	1	Others	High school	18.03
3140	No	40	25	Care for urban employees	No	2	Others	College	19.43
3050	No	39	28	Care for urban employees	No	1	Others	College	20
2240	No	34	32	Full-cost	Yes	1	Others	College	16.8
4200	No	40	25	Care for urban employees	Yes	1	Others	College	20.45
2520	No	39	30	Care for urban employees	No	1	Professional	College	20.5
3580	No	41	26	Care for urban employees	Yes	1	Professional	College	19.23
3090	No	39	35	Care for urban employees	No	2	Others	College	24.24
2580	No	38	33	Full-cost	Yes	1	Housewifev	Less than high school	20
2430	No	39	26	Care for urban employees	No	1	Others	College	20.32
3430	No	40	20	Full-cost	No	1	Others	College	22.23
3020	No	38	26	Care for urban employees	No	2	Others	High school	19.72
2980	No	41	26	Care for urban employees	Yes	3	Professional	College	22.43
3390	No	39	26	Care for urban employees	No	1	Professional	College	21.48
3250	No	40	31	Care for urban employees	No	1	Professional	College	20.2
3980	No	40	29	Free medical service	No	1	Others	College	19.23
2690	No	38	24	Care for urban employees	No	1	Others	College	20.17
2670	No	40	23	Care for urban employees	No	1	Others	College	21.23
2810	No	40	30	Full-cost	No	1	Others	High school	20.13
2740	No	39	21	Full-cost	Yes	1	Others	Less than high school	18.82
3250	No	38	33	Care for urban employees	No	2	Others	College	20.81
3190	No	41	23	Full-cost	No	1	Others	College	22.06
2480	No	40	27	Care for urban employees	No	1	Others	College	22.27
3470	No	39	26	Care for urban employees	No	1	Professional	College	19.78
2830	No	38	36	Full-cost	No	1	Others	College	19.23
3710	No	38	28	Care for urban employees	Yes	1	Others	College	19.72
2900	No	38	31	Care for urban employees	No	1	Others	High school	18.29
2690	No	38	28	Care for urban employees	No	1	Others	College	15.82
3260	No	39	32	Care for urban employees	Yes	1	Professional	College	21.5
3370	No	40	30	Care for urban employees	No	1	Professional	High school	20.83
3405	No	39	29	Care for urban employees	Yes	1	Professional	High school	18.37
2710	No	36	32	Care for urban employees	No	2	Professional	College	19.07
3170	No	40	28	Care for urban employees	No	2	Others	Less than high school	18.03
3430	No	40	28	Care for urban employees	Yes	1	Professional	Less than high school	19.82
3210	No	40	31	Full-cost	Yes	2	Others	Less than high school	25
3220	No	39	29	Care for urban employees	No	1	Professional	High school	18.82
2980	No	39	28	Full-cost	Yes	3	Housewifev	College	21.78
3080	No	39	26	Full-cost	No	2	Others	College	18.13
2280	No	34	23	Full-cost	Yes	1	Others	High school	18.99
3300	No	40	33	Care for urban employees	Yes	1	Others	College	20.31
3550	No	38	28	Care for urban employees	No	1	Others	College	24.77
2930	No	36	24	Full-cost	No	1	Others	High school	15.82
3870	No	40	32	Care for urban employees	No	2	Professional	College	24.65
3260	No	39	26	Full-cost	No	1	Others	College	21.23
3400	No	39	27	Care for urban employees	Yes	1	Professional	College	21.63
3350	No	39	32	Full-cost	No	3	Others	College	21.6
3620	No	39	29	Full-cost	No	1	Business	College	19.38
2940	No	40	32	Care for urban employees	No	1	Professional	College	21.48
3260	No	37	35	Care for urban employees	Yes	1	Professional	College	21.64
2940	No	40	22	Full-cost	No	1	Others	High school	20.83
3220	No	39	23	Full-cost	No	1	Others	High school	16.73
3310	No	40	26	Full-cost	No	1	Others	Less than high school	26.22
2300	No	38	28	Full-cost	Yes	1	Housewifev	Less than high school	21.48
2780	No	38	24	Care for urban employees	No	2	Others	College	19.83
2600	No	39	26	Care for urban employees	Yes	2	Housewifev	College	23.73
2550	No	37	33	Full-cost	No	1	Others	Less than high school	16.8
3330	No	40	25	Free medical service	No	1	Others	College	19.53
3270	No	40	28	Care for urban employees	No	1	Others	College	22.58
3420	No	41	29	Full-cost	No	2	Others	High school	18.03
2900	No	40	35	Care for urban employees	No	1	Others	College	21.79
2510	No	40	29	Care for urban employees	No	1	Professional	College	21.83
2540	No	38	28	Care for urban employees	No	1	Professional	College	24.73
3220	No	38	35	Care for urban employees	No	2	Others	College	29.3
2250	No	36	28	Full-cost	No	1	Others	College	18.29
3670	No	40	33	Full-cost	Yes	1	Professional	Less than high school	21.78
3210	No	39	27	Full-cost	Yes	1	Others	High school	19.14
2970	No	40	23	Full-cost	No	1	Business	College	19.53
2940	No	39	25	Full-cost	No	1	Housewifev	Less than high school	20.7
1880	No	35	26	Full-cost	Yes	1	Others	Less than high school	17.58
3030	No	39	34	Care for urban employees	Yes	1	Professional	College	31.25
2850	No	39	26	Care for urban employees	No	2	Others	High school	19.53
3450	No	40	27	Care for urban employees	No	1	Others	College	17.58
3040	No	40	27	Care for urban employees	No	1	Professional	College	17.63
3250	No	40	28	Free medical service	No	1	Professional	College	22.21
2800	No	39	25	Care for urban employees	No	1	Others	College	18.14
3330	No	38	26	Care for urban employees	No	1	Professional	College	18.44
3110	No	39	31	Care for urban employees	No	1	Professional	High school	22.89
3050	No	39	39	Full-cost	Yes	1	Professional	Less than high school	20.96
3670	No	40	24	Full-cost	No	1	Others	College	17.43
3630	No	39	22	Full-cost	No	1	Housewifev	College	21.36
2700	No	38	27	Care for urban employees	No	1	Others	College	21.23
2530	No	36	28	Care for urban employees	Yes	1	Others	College	19.05
4100	No	39	33	Care for urban employees	Yes	1	Others	College	21.19
2980	No	39	30	Full-cost	No	2	Others	College	17.09
1750	No	32	30	Care for urban employees	Yes	2	Others	College	19.92
3570	No	39	31	Full-cost	No	1	Professional	College	20.96
2665	No	38	29	Care for urban employees	No	1	Professional	College	19.72
2340	No	35	24	Care for urban employees	Yes	3	Professional	College	19.31
2770	No	39	28	Care for urban employees	No	1	Professional	College	17.48
3010	No	38	24	Care for urban employees	No	1	Professional	College	18.67
2950	No	40	32	Care for urban employees	No	1	Professional	College	19.72
3240	No	39	39	Care for urban employees	Yes	3	Others	Less than high school	23.63
1380	No	33	28	Full-cost	Yes	1	Others	College	20.96
2940	No	38	29	Care for urban employees	No	1	Others	College	16.23
3600	No	40	19	Full-cost	No	1	Others	Less than high school	19.72
2660	No	39	31	Care for urban employees	No	1	Professional	College	20.78
3350	No	40	29	Care for urban employees	No	1	Others	College	19.72
2910	No	39	24	Care for urban employees	No	1	Others	High school	16.9
2780	No	37	31	Care for urban employees	No	1	Professional	College	16.65
2870	No	38	33	Care for urban employees	No	2	Professional	College	18.26
3800	No	41	23	Full-cost	Yes	1	Professional	College	20.81
3140	No	41	35	Care for urban employees	No	1	Professional	College	18.14
1460	Yes	33	27	Full-cost	Yes	1	Others	Less than high school	15.82
3220	No	40	25	Care for urban employees	No	1	Professional	College	22.04
2530	No	39	31	Care for urban employees	No	1	Professional	College	19.23
3755	No	39	26	Full-cost	Yes	1	Professional	College	22.72
2760	No	40	26	Care for urban employees	No	2	Professional	College	19.47
2600	No	36	38	Full-cost	No	1	Others	College	18.2
3620	No	38	31	Care for urban employees	Yes	3	Others	College	24.52
2620	No	39	29	Care for urban employees	No	1	Professional	College	21.64
3310	No	38	28	Care for urban employees	No	2	Others	College	24.84
3650	No	40	27	Care for urban employees	No	1	Others	College	18.36
3870	No	40	31	Care for urban employees	No	2	Professional	College	26.71
3750	No	38	26	Full-cost	No	1	Business	College	16.56
3740	No	39	26	Care for urban employees	Yes	1	Professional	College	21.63
3550	No	40	33	Care for urban employees	No	1	Professional	College	30.04
2870	No	37	28	Full-cost	No	1	Others	College	22.94
2930	No	39	25	Full-cost	No	1	Others	College	16.82
3690	No	41	27	Full-cost	No	1	Business	Less than high school	25.06
3280	No	39	31	Full-cost	Yes	1	Others	College	25.97
3320	No	41	26	Care for urban employees	No	1	Professional	College	22.04
2820	No	39	30	Care for urban employees	No	1	Professional	College	23.56
930	No	29	30	Full-cost	Yes	1	Others	Less than high school	23.73
2100	No	37	25	Care for urban employees	No	1	Others	Less than high school	12.66
2770	No	41	35	Care for urban employees	Yes	2	Others	College	20.81
3410	No	39	28	Care for urban employees	Yes	1	Others	College	25.11
3370	No	39	31	Care for urban employees	No	2	Others	College	19.47
2970	No	40	26	Full-cost	No	1	Others	College	17.85
3610	No	39	30	Full-cost	No	1	Others	High school	21.23
2390	No	37	29	Full-cost	No	2	Others	Less than high school	22.21
3570	No	41	28	Full-cost	Yes	1	Professional	College	19.22
3310	No	41	34	Full-cost	No	3	Others	College	21.36
3240	No	36	29	Care for urban employees	No	1	Others	College	18.26
3060	No	38	30	Care for urban employees	No	1	Others	College	18.59
2740	No	38	26	Care for urban employees	No	1	Others	College	16.67
3270	No	39	28	Full-cost	No	2	Housewifev	College	18.29
2980	No	39	27	Care for urban employees	No	1	Professional	College	19.04
3590	No	38	27	Full-cost	No	1	Others	College	20.2
1035	No	26	24	Full-cost	Yes	1	Housewifev	High school	19.78
3250	No	40	28	Care for urban employees	No	2	Professional	College	19.23
3280	No	39	36	Care for urban employees	No	1	Others	High school	21.09
3330	No	37	30	Care for urban employees	Yes	1	Others	College	21.09
2660	No	37	27	Full-cost	No	2	Others	College	18.99
2610	No	38	29	Full-cost	No	1	Others	College	19.23
3030	No	39	32	Care for urban employees	No	1	Professional	College	20.7
3200	No	41	26	Care for urban employees	No	1	Professional	College	18.37
3240	No	40	29	Care for urban employees	No	1	Others	College	17.8
3820	No	40	32	Full-cost	Yes	1	Others	Less than high school	21.09
3320	No	40	36	Care for urban employees	No	2	Professional	College	19.13
3340	No	38	25	Full-cost	No	2	Others	High school	23.83
2900	No	38	31	Care for urban employees	No	3	Professional	High school	17.51
3040	No	38	36	Care for urban employees	Yes	1	Others	College	19.44
2880	No	37	25	Care for urban employees	No	1	Others	College	23.19
4020	No	39	28	Care for urban employees	No	1	Professional	College	20.57
2690	No	40	26	Full-cost	No	1	Housewifev	College	17.26
2580	No	40	27	Care for urban employees	Yes	1	Professional	College	20.55
3240	No	39	27	Full-cost	Yes	1	Others	Less than high school	18.37
3990	No	39	30	Care for urban employees	Yes	2	Professional	College	24.65
2580	No	38	31	Care for urban employees	No	1	Others	College	19.81
2880	No	38	37	Full-cost	No	2	Others	College	23.51
3080	No	38	25	Care for urban employees	No	1	Others	College	19.92
2860	No	38	26	Care for urban employees	Yes	1	Others	College	22.1
3130	No	41	35	Care for urban employees	Yes	3	Professional	College	19.04
3600	No	40	27	Care for urban employees	No	1	Professional	College	17.63
3280	No	41	29	Care for urban employees	No	1	Professional	College	21.51
2970	No	40	26	Care for urban employees	No	1	Professional	College	16.36
3010	No	38	29	Full-cost	No	2	Others	High school	17.9
3760	No	41	25	Full-cost	No	1	Business	High school	16.41
2890	No	37	29	Care for urban employees	Yes	1	Professional	High school	18.69
3575	No	40	36	Care for urban employees	No	3	Professional	College	17.1
3660	No	40	25	Care for urban employees	No	1	Professional	High school	20.83
3370	No	38	43	Care for urban employees	No	3	Professional	High school	25
3300	No	41	26	Care for urban employees	No	1	Professional	College	17.58
3000	No	38	27	Care for urban employees	No	2	Business	College	24.46
3150	No	41	27	Care for urban employees	Yes	2	Professional	College	18.43
2670	No	38	28	Care for urban employees	No	1	Others	College	17.94
2300	No	34	31	Care for urban employees	Yes	1	Professional	College	21.63
2670	No	39	33	Care for urban employees	No	2	Others	College	18.9
3140	No	39	32	Full-cost	No	1	Others	High school	23.44
3370	No	40	34	Full-cost	Yes	3	Housewifev	College	17.58
3100	No	38	30	Care for urban employees	No	1	Others	College	23.71
3170	No	39	27	Care for urban employees	No	1	Others	College	21.37
3170	No	39	32	Care for urban employees	Yes	1	Professional	College	19.49
3530	No	41	28	Care for urban employees	No	1	Others	College	19.81
3090	No	39	28	Care for urban employees	No	1	Others	College	19.53
3220	No	39	23	Full-cost	No	1	Others	Less than high school	19.38
3290	No	39	26	Care for urban employees	Yes	2	Others	High school	20.03
3260	No	37	27	Full-cost	No	1	Professional	High school	18.43
3440	No	39	25	Full-cost	No	1	Others	High school	19.23
3040	No	39	30	Care for urban employees	No	2	Others	College	19.71
2890	No	39	29	Care for urban employees	No	2	Professional	High school	27.29
2410	No	37	20	Full-cost	No	1	Others	College	16.85
4060	No	42	31	Care for urban employees	No	2	Others	College	19.63
3720	No	39	28	Full-cost	No	1	Others	Less than high school	23.88
3460	No	39	29	Care for urban employees	No	3	Others	College	19.23
3760	No	41	27	Care for urban employees	No	1	Professional	Less than high school	20.08
3730	No	40	23	Care for urban employees	No	1	Professional	College	18.87
2330	No	35	32	Care for urban employees	Yes	1	Professional	College	23.12
3120	No	39	26	Care for urban employees	Yes	1	Others	College	18.67
2770	No	37	23	Full-cost	Yes	2	Others	Less than high school	16.61
3480	No	40	31	Care for urban employees	Yes	1	Others	Less than high school	23.42
2930	No	32	16	Full-cost	Yes	1	Others	Less than high school	20.96
3160	No	41	26	Full-cost	No	2	Others	College	17.53
2840	No	39	32	Full-cost	Yes	1	Others	Less than high school	24.89
3110	No	40	27	Care for urban employees	No	1	Others	High school	21.63
2750	No	38	34	Care for urban employees	No	2	Others	College	19.23
2760	No	38	31	Full-cost	No	1	Others	College	16.94
3020	No	37	32	Full-cost	No	1	Housewifev	Less than high school	19.83
3190	No	39	25	Care for urban employees	No	1	Others	College	17.21
3900	No	40	22	Care for urban employees	No	1	Others	College	20.32
2950	No	38	22	Care for urban employees	No	1	Professional	College	19.83
2720	No	37	27	Full-cost	No	1	Others	College	21.36
2700	No	38	24	Full-cost	Yes	3	Others	College	21.83
2450	No	37	28	Full-cost	No	1	Others	College	17.44
3600	No	39	26	Full-cost	No	1	Others	Less than high school	17.91
3110	No	40	26	Free medical service	No	2	Others	College	22.06
2530	No	39	23	Full-cost	No	1	Others	College	16.67
3020	No	38	29	Care for urban employees	Yes	1	Others	College	18.96
4400	No	38	28	Full-cost	Yes	2	Professional	College	22.64
3170	No	37	35	Care for urban employees	No	1	Professional	College	20.7
3180	No	41	22	Full-cost	No	1	Others	High school	20.17
1180	No	30	32	Full-cost	Yes	2	Business	Less than high school	18.99
2760	No	38	38	Full-cost	No	1	Housewifev	Less than high school	20.24
3320	No	38	22	Full-cost	No	2	Others	High school	16.94
2680	No	38	31	Care for urban employees	No	3	Professional	College	16.23
2770	No	39	28	Care for urban employees	No	1	Professional	College	16.02
3510	No	39	25	Care for urban employees	Yes	2	Professional	High school	18.37
2840	No	38	28	Care for urban employees	Yes	1	Professional	College	24.44
3380	No	41	28	Care for urban employees	Yes	1	Others	College	21.78
3030	No	39	28	Care for urban employees	No	1	Professional	College	24.97
2920	No	37	30	Care for urban employees	Yes	1	Professional	College	18.82
3920	No	38	28	Care for urban employees	Yes	1	Professional	High school	25.64
2310	No	38	41	Full-cost	Yes	2	Business	College	20.28
2870	No	40	31	Care for urban employees	Yes	1	Professional	College	19.3
3300	No	39	28	Care for urban employees	No	1	Professional	College	24.77
3210	No	39	25	Full-cost	No	1	Others	High school	16.42
2730	No	40	26	Full-cost	Yes	1	Others	Less than high school	16.22
3530	No	40	23	Full-cost	No	1	Others	College	62.49
3910	No	39	24	Full-cost	Yes	3	Business	Less than high school	21.3
2950	No	36	30	Care for urban employees	No	1	Others	College	22.48
3720	No	40	23	Full-cost	Yes	3	Professional	College	23.73
2960	No	40	29	Care for urban employees	Yes	1	Professional	College	20.58
3130	No	38	27	Care for urban employees	No	2	Professional	College	17.19
3470	No	39	25	Full-cost	Yes	1	Business	College	20.83
3400	No	40	26	Care for urban employees	No	1	Professional	College	20.55
3520	No	40	33	Care for urban employees	Yes	1	Professional	High school	17.67
3740	No	39	36	Care for urban employees	No	1	Professional	College	28.98
3130	No	41	26	Care for urban employees	No	1	Professional	College	18.75
3000	No	36	27	Care for urban employees	No	3	Others	High school	21.05
3230	No	40	26	Free medical service	No	1	Others	College	23.46
3150	No	38	28	Care for urban employees	No	2	Others	College	21.09
3360	No	40	31	Care for urban employees	No	1	Others	College	18.8
3090	No	38	26	Full-cost	No	1	Housewifev	Less than high school	18.73
3890	No	40	28	Full-cost	No	3	Others	College	17.15
3120	No	40	32	Care for urban employees	No	1	Professional	College	19.56
4360	No	41	25	Care for urban employees	Yes	1	Professional	High school	18.37
3520	No	40	38	Care for urban employees	Yes	2	Others	College	23.68
2990	No	40	24	Care for urban employees	No	1	Housewifev	High school	19.56
2610	No	40	28	Care for urban employees	No	1	Others	College	17.58
2810	No	40	31	Care for urban employees	No	1	Professional	College	18.03
3180	No	40	26	Care for urban employees	No	1	Others	College	22.22
3040	No	40	30	Care for urban employees	No	2	Others	College	17.9
3340	No	40	25	Care for urban employees	No	1	Others	College	19.63
3440	No	38	27	Care for urban employees	No	1	Others	College	20.32
2850	No	38	29	Care for urban employees	Yes	1	Others	College	24.46
3250	No	40	27	Care for urban employees	Yes	1	Professional	College	22.68
3380	No	39	28	Full-cost	No	3	Others	College	32.47
3100	No	40	28	Care for urban employees	No	1	Professional	College	18.42
3660	No	39	35	Care for urban employees	Yes	1	Others	College	27.56
3010	No	38	25	Care for urban employees	No	1	Others	College	21.3
3410	No	40	24	Care for urban employees	No	2	Others	College	17.63
3370	No	39	35	Care for urban employees	No	1	Others	College	20.08
3120	No	40	24	Full-cost	No	1	Others	College	25.63
3030	No	39	31	Care for urban employees	Yes	1	Professional	College	24.24
3800	No	40	35	Care for urban employees	Yes	1	Business	College	21.36
3180	No	38	20	Full-cost	No	1	Others	High school	17.36
3210	No	39	30	Care for urban employees	No	1	Professional	College	18.49
3630	No	40	30	Care for urban employees	No	1	Professional	College	22.43
3020	No	38	29	Care for urban employees	Yes	1	Professional	College	20.2
2690	No	39	30	Care for urban employees	No	2	Others	College	19.2
2690	No	39	25	Full-cost	No	1	Others	College	17.01
2730	No	39	32	Care for urban employees	No	2	Professional	College	25.34
3110	No	38	29	Care for urban employees	No	1	Professional	College	17.31
3730	No	38	30	Full-cost	No	2	Professional	College	19.47
3460	Yes	39	24	Full-cost	Yes	1	Professional	College	20.03
2740	No	38	31	Care for urban employees	Yes	1	Professional	College	24.3
3080	No	40	24	Full-cost	No	1	Others	College	17.07
3570	Yes	39	35	Care for urban employees	No	3	Professional	College	33.71
2650	No	39	27	Care for urban employees	No	1	Professional	College	17.58
3070	No	37	26	Care for urban employees	No	3	Housewifev	College	19.47
2640	No	37	26	Care for urban employees	No	1	Others	College	19.47
3060	No	39	27	Full-cost	No	1	Others	College	18.75
2740	No	39	26	Full-cost	Yes	1	Others	Less than high school	19.57
3020	Yes	41	32	Care for urban employees	No	1	Professional	College	19.53
3450	No	40	35	Full-cost	Yes	3	Others	College	24.03
2930	No	40	24	Care for urban employees	No	1	Professional	High school	18.31
3700	No	39	24	Care for urban employees	No	1	Others	College	21.48
3770	No	40	29	Care for urban employees	No	1	Others	College	23.44
1580	No	32	35	Full-cost	Yes	1	Housewifev	Less than high school	16.69
3140	No	37	32	Care for urban employees	Yes	3	Others	College	23.56
3010	No	39	28	Care for urban employees	No	1	Others	College	21.78
2460	No	37	23	Care for urban employees	No	1	Others	College	16.44
2810	No	40	31	Care for urban employees	No	3	Professional	College	25
3810	No	38	33	Care for urban employees	No	2	Professional	College	21.76
3190	No	39	28	Care for urban employees	No	3	Professional	College	26.5
3260	No	41	33	Care for urban employees	No	1	Professional	College	20.5
3680	No	38	27	Care for urban employees	No	1	Others	College	23.03
3460	No	41	33	Care for urban employees	No	2	Others	College	19.53
2780	No	40	27	Care for urban employees	No	1	Professional	College	19.98
2420	Yes	39	33	Care for urban employees	Yes	3	Professional	College	19.05
3170	No	38	25	Care for urban employees	No	1	Others	High school	18
3180	No	39	26	Care for urban employees	No	3	Professional	High school	22.27
3840	No	41	24	Care for urban employees	No	1	Professional	High school	18.42
3340	No	39	25	Care for urban employees	No	1	Professional	College	16.22
3340	No	38	33	Free medical service	No	2	Professional	College	18.87
3790	No	40	28	Care for urban employees	No	1	Professional	College	20.2
2970	No	40	27	Care for urban employees	No	1	Others	College	21.22
3260	No	38	27	Care for urban employees	No	1	Professional	College	30.04
3000	No	39	28	Care for urban employees	Yes	2	Others	High school	20
3170	No	38	28	Care for urban employees	No	1	Professional	College	19.14
4300	No	41	32	Care for urban employees	Yes	2	Professional	High school	21.8
3240	No	40	21	Care for urban employees	No	1	Others	College	18.75
4110	No	39	26	Care for urban employees	Yes	1	Professional	College	22.38
3720	No	40	31	Care for urban employees	No	1	Professional	High school	24.03
3500	No	40	27	Care for urban employees	No	1	Professional	High school	26.5
3450	No	40	30	Care for urban employees	Yes	1	Professional	College	18
3280	No	39	28	Care for urban employees	No	2	Professional	College	22.66
3550	No	41	30	Care for urban employees	No	2	Professional	High school	17.26
3960	No	40	29	Full-cost	Yes	1	Others	Less than high school	17.4
2950	No	37	26	Care for urban employees	Yes	1	Others	College	19.29
2720	No	38	26	Care for urban employees	Yes	1	Others	Less than high school	24
3250	No	37	30	Full-cost	No	2	Others	College	21.34
2850	Yes	38	30	Full-cost	Yes	1	Others	Less than high school	21.64
3270	No	40	26	Care for urban employees	No	3	Others	High school	19.53
3090	No	38	28	Full-cost	No	1	Professional	College	18.07
2100	No	36	27	Full-cost	No	1	Others	College	19.38
3290	No	40	28	Care for urban employees	No	2	Professional	College	20.32
3360	No	40	35	Care for urban employees	No	1	Professional	College	21.1
2900	No	36	35	Free medical service	Yes	1	Others	College	18.52
3180	No	40	27	Care for urban employees	No	2	Housewifev	High school	17.58
3180	No	40	27	Care for urban employees	No	1	Others	College	16.94
3280	No	37	26	Care for urban employees	No	2	Others	College	17.22
2880	No	39	27	Care for urban employees	Yes	1	Professional	College	18.59
2040	No	37	33	Care for urban employees	Yes	1	Professional	College	22.83
3090	No	37	27	Care for urban employees	No	1	Professional	College	22.38
3800	No	39	39	Full-cost	No	3	Business	College	23.44
1630	No	37	24	Full-cost	Yes	1	Others	Less than high school	19.78
1830	No	33	22	Full-cost	No	1	Others	Less than high school	22.83
3300	No	40	25	Care for urban employees	No	1	Others	College	28.04
2870	No	39	24	Full-cost	No	1	Others	High school	16.82
3100	No	38	22	Care for urban employees	No	3	Others	College	16.02
2750	No	37	28	Care for urban employees	No	1	Others	High school	19.14
3760	No	39	26	Care for urban employees	Yes	1	Others	High school	23.44
3290	No	41	27	Care for urban employees	No	2	Professional	College	28.04
3340	No	37	27	Care for urban employees	No	1	Professional	College	18.37
3390	No	39	32	Care for urban employees	No	1	Others	College	19.57
3670	No	41	26	Full-cost	No	1	Others	College	19.49
2920	No	39	33	Care for urban employees	Yes	1	Professional	High school	20.4
3280	No	40	30	Free medical service	No	1	Professional	College	19.83
3320	No	40	20	Full-cost	No	2	Others	High school	18.2
3030	No	40	27	Full-cost	No	2	Others	College	21.51
2690	No	38	26	Care for urban employees	No	2	Others	College	19.88
3540	No	39	38	Care for urban employees	No	2	Others	College	20.03
3250	No	40	34	Care for urban employees	No	1	Professional	College	23.01
2860	No	38	31	Full-cost	Yes	2	Professional	College	16
3340	No	39	29	Care for urban employees	Yes	2	Professional	College	27.48
3610	No	40	34	Care for urban employees	Yes	1	Professional	College	21.08
2920	No	39	28	Care for urban employees	No	1	Professional	High school	27.06
1280	No	31	24	Full-cost	Yes	2	Others	Less than high school	17.01
1750	No	35	25	Full-cost	Yes	1	Others	Less than high school	19.78
3065	No	40	31	Full-cost	No	1	Others	College	21.48
3300	No	40	26	Care for urban employees	No	1	Professional	College	19.72
2480	No	38	24	Care for urban employees	No	2	Others	High school	23.07
1160	No	27	22	Full-cost	No	2	Others	Less than high school	16.22
870	No	28	33	Full-cost	Yes	3	Others	High school	20.96
3180	No	39	27	Care for urban employees	No	1	Others	College	19.23
3000	No	38	25	Full-cost	No	1	Others	College	18.29
3150	No	40	26	Care for urban employees	Yes	1	Others	College	20.55
2840	No	39	33	Care for urban employees	No	2	Others	College	22.43
2850	No	39	28	Full-cost	No	1	Others	High school	17.78
2000	No	34	31	Care for urban employees	No	1	Professional	College	18.44
3210	No	40	23	Full-cost	No	1	Others	College	22.86
3280	No	39	26	Care for urban employees	No	1	Others	College	23.62
2300	No	38	29	Full-cost	Yes	1	Others	Less than high school	17.8
3100	No	40	30	Free medical service	No	2	Professional	College	20.03
2510	No	35	26	Care for urban employees	No	1	Professional	College	21.88
3270	No	40	31	Care for urban employees	No	2	Professional	High school	21.97
2860	No	40	29	Full-cost	Yes	2	Others	Less than high school	20.24
3130	No	39	26	Care for urban employees	Yes	1	Professional	College	17.3
3340	No	38	29	Care for urban employees	Yes	1	Professional	College	18.73
2885	No	38	26	Care for urban employees	Yes	1	Professional	College	19.98
3340	No	39	26	Care for urban employees	No	1	Professional	College	18.37
3120	No	39	25	Full-cost	Yes	1	Others	Less than high school	19.53
3090	No	39	34	Care for urban employees	No	1	Professional	College	14.69
2320	Yes	37	33	Care for urban employees	Yes	1	Professional	College	19.98
3500	No	40	28	Care for urban employees	Yes	2	Professional	High school	25.48
3720	No	40	31	Care for urban employees	Yes	1	Professional	College	20.7
2550	No	36	29	Care for urban employees	No	1	Others	College	19.53
2600	No	37	21	Care for urban employees	Yes	1	Others	Less than high school	18.99
3380	No	40	26	Care for urban employees	No	1	Professional	College	18.08
940	No	27	34	Full-cost	Yes	3	Others	High school	17.4
2880	No	40	27	Care for urban employees	No	1	Professional	College	21.09
2350	No	40	30	Care for urban employees	No	1	Professional	College	24.61
3340	No	39	24	Care for urban employees	No	1	Professional	College	19.72
3660	No	41	25	Full-cost	Yes	1	Others	College	17.63
3480	No	40	38	Care for urban employees	Yes	1	Business	Less than high school	21.36
3820	No	41	24	Full-cost	No	1	Housewifev	Less than high school	29.67
3410	No	39	37	Full-cost	No	1	Housewifev	College	26.71
3190	No	38	34	Full-cost	No	2	Housewifev	Less than high school	26.67
3220	No	40	37	Free medical service	No	2	Professional	College	20.81
3300	No	40	28	Full-cost	No	2	Others	College	17.26
3050	No	38	30	Care for urban employees	No	1	Others	College	19.07
3270	No	40	26	Care for urban employees	Yes	1	Others	High school	16.42
3410	No	39	33	Care for urban employees	Yes	1	Others	College	23.44
2790	No	40	26	Care for urban employees	No	1	Others	College	18.36
3590	No	39	28	Care for urban employees	Yes	3	Professional	College	24.03
4000	No	41	27	Full-cost	No	2	Others	College	19.23
1530	Yes	34	33	Care for urban employees	Yes	1	Professional	College	26.22
1900	No	32	33	Full-cost	No	1	Housewifev	Less than high school	22.15
2820	No	40	23	Full-cost	No	2	Housewifev	College	18.13
2950	No	40	35	Free medical service	No	1	Professional	College	18.03
2920	No	39	27	Care for urban employees	No	2	Professional	College	22.64
3580	No	38	29	Care for urban employees	No	1	Housewifev	High school	35.42
2950	No	39	30	Care for urban employees	No	3	Others	College	21.1
3270	No	39	32	Care for urban employees	No	2	Others	College	22.38
1700	No	35	29	Full-cost	Yes	1	Housewifev	Less than high school	16.61
3050	No	37	32	Full-cost	Yes	1	Others	Less than high school	19.98
3130	No	38	37	Full-cost	Yes	3	Others	College	19.38
2840	No	39	25	Care for urban employees	No	1	Professional	College	16.82
2590	No	37	31	Care for urban employees	No	1	Others	College	20.57
3090	No	37	31	Care for urban employees	No	1	Others	College	19.98
2930	No	40	30	Care for urban employees	No	2	Others	College	22.94
2330	Yes	36	31	Care for urban employees	Yes	1	Others	College	20.7
3630	No	39	26	Care for urban employees	No	1	Professional	College	21.76
4030	No	39	35	Full-cost	Yes	2	Housewifev	College	22.72
3000	No	38	30	Care for urban employees	Yes	3	Professional	College	22.31
3110	No	38	30	Care for urban employees	No	1	Professional	College	19.33
2700	No	36	39	Full-cost	Yes	2	Professional	College	18.2
3050	No	38	28	Care for urban employees	No	1	Others	College	19.53
2880	No	38	29	Care for urban employees	No	1	Professional	College	18.75
3240	No	40	35	Care for urban employees	No	1	Housewifev	Less than high school	19.63
2740	No	37	25	Full-cost	Yes	1	Business	Less than high school	20.13
3260	No	41	28	Care for urban employees	No	1	Others	College	20.24
2920	No	38	28	Care for urban employees	No	2	Others	College	17.01
3150	No	40	23	Full-cost	No	1	Others	College	23.31
2810	No	37	29	Care for urban employees	No	2	Others	College	19.53
3175	No	39	26	Full-cost	No	1	Others	Less than high school	21.48
3520	No	40	33	Care for urban employees	Yes	1	Others	High school	18.26
3820	No	40	26	Care for urban employees	No	1	Others	College	17.78
3670	No	40	31	Full-cost	No	1	Professional	College	16.49
3180	No	41	29	Care for urban employees	No	2	Others	High school	18.73
1300	No	29	20	Full-cost	Yes	2	Housewifev	Less than high school	18.2
2580	No	39	24	Care for urban employees	Yes	1	Others	Less than high school	18.75
3840	No	40	27	Care for urban employees	Yes	1	Others	College	22.22
3040	No	38	30	Care for urban employees	No	1	Others	College	16.41
2920	No	39	23	Full-cost	No	1	Others	College	16.53
3140	No	41	25	Care for urban employees	No	1	Professional	College	19.71
3650	No	41	34	Care for urban employees	No	1	Professional	Less than high school	21.72
2650	No	38	27	Care for urban employees	No	1	Professional	College	21.23
3490	No	39	32	Care for urban employees	No	2	Others	College	20.06
3130	No	40	26	Full-cost	Yes	1	Professional	College	19.57
3520	No	41	32	Care for urban employees	No	2	Professional	College	20.03
2990	No	40	27	Care for urban employees	No	2	Professional	College	19.56
3650	No	38	24	Care for urban employees	No	2	Professional	College	20.43
2900	Yes	36	28	Full-cost	No	2	Professional	College	33.12
3060	No	38	26	Full-cost	No	1	Others	College	20.7
3260	No	39	39	Care for urban employees	No	2	Professional	College	23.12
3420	No	40	25	Care for urban employees	No	1	Professional	High school	22.21
3210	No	38	23	Full-cost	No	1	Others	College	18.07
3110	No	38	23	Care for urban employees	No	1	Others	High school	21.22
3010	No	39	28	Care for urban employees	No	1	Others	College	19.98
[truncated: 1,685 more rows]
